# Supplementary material for: Muscle metabolic resilience and enhanced exercise adaptation by Esr1-induced remodeling of mitochondrial cristae-nucleoid architecture in males
Source: Cell Rep Med. 2025 May 5;6(5):102116. doi: 10.1016/j.xcrm.2025.102116 (PMC12147913; doi:10.1016/j.xcrm.2025.102116)
Supplement: Table S1. Metabolomics data for male MERKO and mERαOE mice [file mmc2.xlsx]

## Sheet: Explanation
Supplemental table S1. Metabolomics on muscle from MERKO and mERaOE mouse models.
	OrigScale		Values are normalized in terms of raw area counts.
			For a single day run, this is equivalent to the raw data.
	ScaledImpData		Each biochemical in OrigScale is rescaled to set the median equal to 1.
			Then, missing values are imputed with the minimum.
	Pathway Heat Map		This is the heat map associated with the statistical analysis of the data.
			Indicates ratios, p- and q-values for each comparison.
			0.55	Green: indicates significant difference (p≤0.05) between the groups shown, metabolite ratio of < 1.00
			0.76	Light Green: narrowly missed statistical cutoff for significance 0.05<p<0.10, metabolite ratio of < 1.00
			1.71	Red: indicates significant difference (p≤0.05) between the groups shown; metabolite ratio of ≥ 1.00
			1.32	Light Red: narrowly missed statistical cutoff for significance 0.05<p<0.10, metabolite ratio of ≥ 1.00
			1.2	Non-colored text and cell: mean values are not significantly different for that comparison
				Blue: indicates significant (p≤0.05) ANOVA effect.
				Light Blue: indicates 0.05<p<0.10 ANOVA effect
		* indicates compounds that have not been officially confirmed based on a standard, but we are confident in its identity
	Box Plots - Alpha		Box plots are provided for each biochemical detected, sorted alphabetically by biochemical name.
	Box Plots - Pathway		Box plots are provided for each biochemical detected, sorted by biochemical pathway.

## Sheet: OrigScale
												SAMPLE NAME	UCVA-01194	UCVA-01195	UCVA-01196	UCVA-01197	UCVA-01198	UCVA-01199	UCVA-01200	UCVA-01201	UCVA-01202	UCVA-01203	UCVA-01204	UCVA-01205	UCVA-01206	UCVA-01207	UCVA-01208	UCVA-01209	UCVA-01210	UCVA-01211	UCVA-01212	UCVA-01213	UCVA-01214	UCVA-01215	UCVA-01216	UCVA-01217	UCVA-01218	UCVA-01219	UCVA-01220	UCVA-01221	UCVA-01222
												PARENT SAMPLE ID	3437570	3437571	3437572	3437573	3437574	3437575	3437576	3437577	3437578	3437579	3437580	3437581	3437582	3437583	3437584	3437585	3437586	3437587	3437588	3437589	3437590	3437591	3437592	3437593	3437594	3437595	3437596	3437597	3437598
												CLIENT IDENTIFIER	295 Control f_f	304 Control f_f	306 Control f_f	308 Control f_f	309 Control f_f	292 Drp1 Het	293 Drp1 Het	296 Drp1 Het	300 Drp1 Het	305 Drp1 Het	1041 Control f_f	1064 Control f_f	1066 Control f_f	1074 Control f_f	MERKO 1076	MERKO 1063	MERKO 1065	MERKO 1072	MERKO 1073	1069 Control f_f	1082 Control f_f	1052 Control f_f	1091 Control f_f	1092 Control f_f	1068 MERKO	1070 MERKO	1071 MERKO	1077 MERKO	1079 MERKO
												AGE	5 months	5 months	5 months	5 months	5 months	5 months	5 months	5 months	5 months	5 months	8 months	8 months	8 months	8 months	8 months	8 months	8 months	8 months	8 months	8 months	8 months	8 months	8 months	8 months	8 months	8 months	8 months	8 months	8 months
												ANIMAL ID	295 Control f_f	304 Control f_f	306 Control f_f	308 Control f_f	309 Control f_f	292 Drp1 Het	293 Drp1 Het	296 Drp1 Het	300 Drp1 Het	305 Drp1 Het	1041 Control f_f	1064 Control f_f	1066 Control f_f	1074 Control f_f	MERKO 1076	MERKO 1063	MERKO 1065	MERKO 1072	MERKO 1073	1069 Control f_f	1082 Control f_f	1052 Control f_f	1091 Control f_f	1092 Control f_f	1068 MERKO	1070 MERKO	1071 MERKO	1077 MERKO	1079 MERKO
												GENDER	Male	Male	Male	Male	Male	Male	Male	Male	Male	Male	Male	Male	Male	Male	Male	Male	Male	Male	Male	Female	Female	Female	Female	Female	Female	Female	Female	Female	Female
												GENOTYPE	Control f_f	Control f_f	Control f_f	Control f_f	Control f_f	Drp1 Het	Drp1 Het	Drp1 Het	Drp1 Het	Drp1 Het	Control f_f	Control f_f	Control f_f	Control f_f	MERKO	MERKO	MERKO	MERKO	MERKO	Control f_f	Control f_f	Control f_f	Control f_f	Control f_f	MERKO	MERKO	MERKO	MERKO	MERKO
												GROUP NUMBER	1	1	1	1	1	2	2	2	2	2	3	3	3	3	4	4	4	4	4	5	5	5	5	5	6	6	6	6	6
												SAMPLE AMOUNT	greater than 50 mg	greater than 50 mg	greater than 50 mg	greater than 50 mg	greater than 50 mg	greater than 50 mg	greater than 50 mg	greater than 50 mg	greater than 50 mg	greater than 50 mg	greater than 50 mg	greater than 50 mg	greater than 50 mg	greater than 50 mg	greater than 50 mg	greater than 50 mg	greater than 50 mg	greater than 50 mg	greater than 50 mg	greater than 50 mg	greater than 50 mg	greater than 50 mg	greater than 50 mg	greater than 50 mg	greater than 50 mg	greater than 50 mg	greater than 50 mg	greater than 50 mg	greater than 50 mg
												SAMPLE MATRIX	Quad Muscle Male	Quad Muscle Male	Quad Muscle Male	Quad Muscle Male	Quad Muscle Male	Quad Muscle Male	Quad Muscle Male	Quad Muscle Male	Quad Muscle Male	Quad Muscle Male	Quad Muscle Male	Quad Muscle Male	Quad Muscle Male	Quad Muscle Male	Quad Muscle Male	Quad Muscle Male	Quad Muscle Male	Quad Muscle Male	Quad Muscle Male	Quad Muscle Female	Quad Muscle Female	Quad Muscle Female	Quad Muscle Female	Quad Muscle Female	Quad Muscle Female	Quad Muscle Female	Quad Muscle Female	Quad Muscle Female	Quad Muscle Female
												SAMPLE NUMBER	1	2	3	4	5	6	7	8	9	10	11	12	13	14	15	16	17	18	19	20	21	22	23	24	25	26	27	28	29
												STRAIN	C57Bl6 Mouse	C57Bl6 Mouse	C57Bl6 Mouse	C57Bl6 Mouse	C57Bl6 Mouse	C57Bl6 Mouse	C57Bl6 Mouse	C57Bl6 Mouse	C57Bl6 Mouse	C57Bl6 Mouse	C57Bl6 Mouse	C57Bl6 Mouse	C57Bl6 Mouse	C57Bl6 Mouse	C57Bl6 Mouse	C57Bl6 Mouse	C57Bl6 Mouse	C57Bl6 Mouse	C57Bl6 Mouse	C57Bl6 Mouse	C57Bl6 Mouse	C57Bl6 Mouse	C57Bl6 Mouse	C57Bl6 Mouse	C57Bl6 Mouse	C57Bl6 Mouse	C57Bl6 Mouse	C57Bl6 Mouse	C57Bl6 Mouse
												STUDY	Drp1 Study	Drp1 Study	Drp1 Study	Drp1 Study	Drp1 Study	Drp1 Study	Drp1 Study	Drp1 Study	Drp1 Study	Drp1 Study	ERalpha Study	ERalpha Study	ERalpha Study	ERalpha Study	ERalpha Study	ERalpha Study	ERalpha Study	ERalpha Study	ERalpha Study	ERalpha Study	ERalpha Study	ERalpha Study	ERalpha Study	ERalpha Study	ERalpha Study	ERalpha Study	ERalpha Study	ERalpha Study	ERalpha Study
												TIME POINT	Basal	.	.	.	.	.	.	.	.	.	.	.	.	.	.	.	.	.	.	.	.	.	.	.	.	.	.	.	.
												TREATMENT	Norm Chow 6h Fast	Norm Chow 6h Fast	Norm Chow 6h Fast	Norm Chow 6h Fast	Norm Chow 6h Fast	Norm Chow 6h Fast	Norm Chow 6h Fast	Norm Chow 6h Fast	Norm Chow 6h Fast	Norm Chow 6h Fast	Norm Chow 6h Fast	Norm Chow 6h Fast	Norm Chow 6h Fast	Norm Chow 6h Fast	Norm Chow 6h Fast	Norm Chow 6h Fast	Norm Chow 6h Fast	Norm Chow 6h Fast	Norm Chow 6h Fast	Norm Chow 6h Fast	Norm Chow 6h Fast	Norm Chow 6h Fast	Norm Chow 6h Fast	Norm Chow 6h Fast	Norm Chow 6h Fast	Norm Chow 6h Fast	Norm Chow 6h Fast	Norm Chow 6h Fast	Norm Chow 6h Fast
PATHWAY SORTORDER	BIOCHEMICAL	SUPER PATHWAY	SUB PATHWAY	COMP ID	PLATFORM	CHEMICAL ID	RI	MASS	CAS	PUBCHEM	KEGG	Group HMDB	Control f/f Male 5 months	Control f/f Male 5 months	Control f/f Male 5 months	Control f/f Male 5 months	Control f/f Male 5 months	Drp1 Het Male 5 months	Drp1 Het Male 5 months	Drp1 Het Male 5 months	Drp1 Het Male 5 months	Drp1 Het Male 5 months	Control f/f Male 8 months	Control f/f Male 8 months	Control f/f Male 8 months	Control f/f Male 8 months	MERKO Male 8 months	MERKO Male 8 months	MERKO Male 8 months	MERKO Male 8 months	MERKO Male 8 months	Control f/f Female 8 months	Control f/f Female 8 months	Control f/f Female 8 months	Control f/f Female 8 months	Control f/f Female 8 months	MERKO Female 8 months	MERKO Female 8 months	MERKO Female 8 months	MERKO Female 8 months	MERKO Female 8 months
2094	1-(1-enyl-oleoyl)-2-linoleoyl-GPE (P-18:1/18:2)*	Lipid	Lysoplasmalogen	54999	LC/MS Pos Late	100009003	2324	726.543					3.06672e+06	3170084	2451365	1771928	2329394	2548399	2509698	2660483	2.58146e+06	3059205	2192787	2256158	2209730	2706027	2815378	3.10723e+06	2415124	2380152	2880040	3.19495e+06	2221358	2420299	2564109	2316185	2713515	2513772	2620552	2220591	3882726
2093	1-(1-enyl-oleoyl)-2-oleoyl-GPE (P-18:1/18:1)*	Lipid	Lysoplasmalogen	54691	LC/MS Pos Late	100010839	2534	728.559				HMDB11441	25768840	21759914	19242424	10967198	19194208	17644306	16664754	13817528	19982920	25556938	10927811	7813759	8264335	16167916	13505545	18478460	12476826	14033858	17356460	21996524	15747054	19619408	18729676	16008527	17751790	17759790	17828222	16841380	31980610
2090	1-(1-enyl-oleoyl)-GPE (P-18:1)*	Lipid	Lysoplasmalogen	44621	LC/MS Pos Late	100005372	1566	464.314					1.90263e+06	2169433	1.97966e+06	950849	2054540	1.91926e+06	1950925	2368378	2105353	2911007	2328278	2832918	2734370	2865859	2429133	3483330	2656028	2616747	3287347	2210946	2413500	1840692	3037169	2805823	2501151	2710824	1684865	1783517	2544940
2066	1-(1-enyl-palmitoyl)-2-arachidonoyl-GPE (P-16:0/20:4)*	Lipid	Plasmalogen	52673	LC/MS Pos Late	100009002	2270	724.528				HMDB11352	6284874	6822484	6617123	6383361	6442691	6777865	6653959	9911055	6791157	8072046	7407439	8638069	6712217	8855716	8123260	6847412	8.14769e+06	8.16172e+06	8141313	6874089	6418031	5909909	7.70236e+06	7279701	7945460	7801494	7.65187e+06	6377762	8455274
2075	1-(1-enyl-palmitoyl)-2-linoleoyl-GPC (P-16:0/18:2)*	Lipid	Plasmalogen	52682	LC/MS Pos Late	100009009	2226	742.575				HMDB11211	3204284	4414483	3305721	3510079	2676884	3517914	4288394	4578405	3310385	4766231	4350260	5087811	4518744	4344007	5951736	3.82036e+06	4544818	4342910	4691998	3619845	2738049	3294722	2871971	3636273	3059763	3402906	2799213	2788307	2844631
2063	1-(1-enyl-palmitoyl)-2-linoleoyl-GPE (P-16:0/18:2)*	Lipid	Plasmalogen	52677	LC/MS Pos Late	100009069	2351	700.528				HMDB11343	2334012	3.32836e+06	2564557	2012078	2396881	2478912	2694035	2661963	2446617	3.00865e+06	2784719	3334203	2999508	3015951	3279044	2684031	2.97928e+06	2620971	3101510	2.84836e+06	2231199	2498465	2912651	2649300	2823391	2673293	2373403	2227337	2632489
2068	1-(1-enyl-palmitoyl)-2-oleoyl-GPC (P-16:0/18:1)*	Lipid	Plasmalogen	52478	LC/MS Pos Late	100009007	2443	744.59					7720988	9877137	7886398	6.72528e+06	8789202	8009609	8867276	10622979	9307216	8655292	8561429	11585428	10056808	9588708	12151461	9761622	9696439	9823829	10703310	9428855	6909234	8409696	10361526	9013216	9409854	7999237	6787588	7101946	7244349
2062	1-(1-enyl-palmitoyl)-2-oleoyl-GPE (P-16:0/18:1)*	Lipid	Plasmalogen	52477	LC/MS Pos Late	100009005	2600	702.543				HMDB11342	13423191	14979013	13697597	8601373	13063137	13357029	13184970	12118648	12886278	15067060	10193986	12008146	11112709	11173248	12207312	12484752	11215051	12227648	13595377	14272785	10794446	13603964	14180230	12791701	13612018	12535733	12516412	12567288	15630690
2065	1-(1-enyl-palmitoyl)-2-palmitoleoyl-GPC (P-16:0/16:1)*	Lipid	Plasmalogen	52713	LC/MS Pos Late	100009160	2218	716.559				HMDB11207	509539	759685	826738	707649	761247	724903	812685	865347	671942	1027858	815677	989121	886726	903347	1076662	969736	994619	1058247	1103696	792375	822504	813541	635447	822131	513420	700998	404502	702191	514091
2064	1-(1-enyl-palmitoyl)-2-palmitoyl-GPC (P-16:0/16:0)*	Lipid	Plasmalogen	52716	LC/MS Pos Late	100009162	2454	718.575		11146967		HMDB11206	11824800	15671200	13809744	9811634	14046571	14264831	13343228	14183102	13663819	15140528	11273038	14677249	14067618	12838109	13092297	14663315	11658004	12178879	13524426	15194925	12886108	16465291	19966706	15813131	16871478	14889608	13565136	13924956	12242805
2087	1-(1-enyl-palmitoyl)-GPC (P-16:0)*	Lipid	Lysoplasmalogen	52474	LC/MS Pos Late	100002875	1547	480.345		10917802		HMDB10407	4547696	5090979	5325478	2476204	4550286	5359992	4936322	6463223	5657485	8413660	5661987	4929427	5205508	5343660	5880459	8342859	6226162	6725703	7695337	4804395	6.2115e+06	4830633	6250535	6715342	5555371	6363716	4674448	4526020	5567134
2088	1-(1-enyl-palmitoyl)-GPE (P-16:0)*	Lipid	Lysoplasmalogen	39270	LC/MS Pos Late	100003000	1558	438.298					5988042	5944146	6673674	3198203	6016261	6635140	5995968	9470702	6773153	11118596	7.94279e+06	8019541	7206782	7523257	7104296	10223055	8780549	9084178	10111912	6800670	8388038	6480271	9699038	9056425	7.44525e+06	9851197	6065691	5926925	7193364
2078	1-(1-enyl-stearoyl)-2-arachidonoyl-GPE (P-18:0/20:4)*	Lipid	Plasmalogen	52475	LC/MS Pos Late	100008999	2511	752.559		9547058		HMDB05779	6440992	6104804	6234550	5654388	6137610	5348799	5662899	8426363	7458435	6473783	7014107	6387026	5825629	7134606	7.9094e+06	6799912	6362382	6636972	7745143	7.52199e+06	7503163	8645912	8313549	7839629	9718747	9281006	9677068	8188818	10021813
2070	1-(1-enyl-stearoyl)-2-oleoyl-GPE (P-18:0/18:1)	Lipid	Plasmalogen	52614	LC/MS Pos Late	100008919	2950	730.575	144371-68-6			HMDB11375	14698947	11730633	10632446	5.49351e+06	10658509	8564655	8818979	7268744	10455742	13823643	4.42902e+06	3357841	3296283	8071668	6251470	9283780	5703165	6399868	8465675	12481780	8186364	10637824	10346763	8166991	10432439	9888044	10372697	8795271	19791972
2092	1-(1-enyl-stearoyl)-GPE (P-18:0)*	Lipid	Lysoplasmalogen	39271	LC/MS Pos Late	100003001	1649	466.329					2100644	2055659	1981567	1007888	1.82902e+06	1.7477e+06	1820799	2636524	2121419	2842383	2496616	2790880	2712869	2774493	2370381	3.82258e+06	2.91428e+06	2742885	3139142	2491575	2.7112e+06	2466732	3401338	3799558	3341821	3621420	2627202	2336504	3138877
1684	1,2-dilinoleoyl-GPC (18:2/18:2)	Lipid	Phospholipid Metabolism	52603	LC/MS Pos Late	100008903	2006	782.569	998-06-1	5288075		HMDB08138	46988148	53026192	51161164	38395116	47639920	54649476	50798532	46290176	43919288	45823344	57872188	47916340	51575048	47635840	49707600	53937696	42944352	46825480	52100060	44718248	40998696	44201672	45104544	48705120	58422096	50220752	54843168	50828764	52876972
1685	1,2-dilinoleoyl-GPE (18:2/18:2)*	Lipid	Phospholipid Metabolism	53174	LC/MS Pos Late	100009217	2083	740.522		9546812		HMDB09093	2399097	2805542	2237805	1634136	2207385	2410694	2300267	1762794	2098272	1894043	2628606	2280457	2481792	2373700	1992900	2258881	2163374	1877128	2031383	1551252	1446718	1501736	1467520	1884487	2284058	1738944	1910763	1836639	1878146
1590	1,2-dipalmitoyl-GPC (16:0/16:0)	Lipid	Phospholipid Metabolism	19130	LC/MS Pos Late	100000657	2365	734.569	63-89-8	452110	D03585	HMDB00564	101734064	95766440	105449392	103201576	113512848	122892824	100726800	115446680	126611936	104877024	85945248	87549296	87965976	81930192	77540072	101194024	90223664	83316240	93367696	99777520	111268448	106695592	127077800	108176480	103413912	99254120	93240424	100505576	99414328
1591	1,2-dipalmitoyl-GPE (16:0/16:0)*	Lipid	Phospholipid Metabolism	57341	LC/MS Pos Late	100009204	2498	692.522		445468		HMDB08923	784426	808552	1080231	806956	1.04226e+06	916444	851708	707150	884722	861206	657578	727015	748700	584498	521389	730662	819656	608253	705611	848137	942342	973122	1209057	1067138	922368	822390	752691	636568	675066
1710	1,2-dipalmitoyl-GPG (16:0/16:0)	Lipid	Phospholipid Metabolism	52625	LC/MS Pos Late	100000652	3157	740.544	200880-41-7	11846227		HMDB10570	1570674	1366282	2000151	1393244	2129270	2043302	1.6477e+06	1.65346e+06	1986358	1830148	943928	757866	707981	738089	256105	1428573	555088	955305	1046056	1115511	1120469	1.39978e+06	1724997	1142392	1448658	1195662	1103632	1255143	1139196
862	1,5-anhydroglucitol (1,5-AG)	Carbohydrate	Glycolysis, Gluconeogenesis, and Pyruvate Metabolism	20675	LC/MS Neg	100000580	802	163.061	154-58-5	64960	C07326	HMDB02712	5789277	5357882	3859006	4890395	4966789	7010599	3977053	6426561	5630247	6334676	2788341	3.63027e+06	3952058	3.66465e+06	3107688	1271030	3218451	2668511	3171164	2984168	2645491	2471766	1584065	2209864	2741344	2660258	2150175	2679600	1637211
1100	10-heptadecenoate (17:1n7)	Lipid	Long Chain Fatty Acid	33971	LC/MS Neg	100001278	5555	267.233	29743-97-3	5312435		HMDB60038	19211428	10123399	25539568	5714278	16360375	16392346	9782426	19677976	31574508	35440000	18220490	20134288	12054500	30311320	10928300	69098392	39299100	23023260	51739064	27037084	22200680	9780344	29326570	31942554	15880143	34352224	14825773	9610754	40772032
1110	10-nonadecenoate (19:1n9)	Lipid	Long Chain Fatty Acid	33972	LC/MS Neg	100001277	5780	295.264	73033-09-7	5312513		HMDB13622	5.4791e+06	2256083	3440362	1295169	3603654	4471905	2560279	3934906	4928499	8662455	5254971	6616849	4215693	8737081	2756693	17919676	13688318	6143596	7884206	7.59453e+06	6852885	2.72266e+06	8.02192e+06	6.31491e+06	4903062	8.22624e+06	4718232	2798084	10873724
1431	12,13-DiHOME	Lipid	Fatty Acid, Dihydroxy	38395	LC/MS Neg	62	5137	313.238	263399-35-5	10236635	C14829	HMDB04705	1017436	564317	856685	543464	660865	778333	662685	834266	586194	849237	612360	843009	586954	696251	519450	723924	807808	590042	592999	915504	935498	608859	695524	651155	868494	964722	696227	889360	2039001
1508	12-HETE	Lipid	Eicosanoid	37536	LC/MS Neg	100002167	5326	319.228	71030-37-0;73837-14-6	5312983		HMDB06111	1066742	945159	1129239	490755	1040498	1104773	638479	1177572	907241	1738068	1164468	1203555	1289690	1244752	637772	1171853	1235519	690889	868624	1468309	565916	775587	595188	784391	884883	935815	713823	804700	964341
1512	12-HHTrE	Lipid	Eicosanoid	57393	LC/MS Neg	1261	5175	279.197	54397-84-1	5283141	C20388	HMDB12535	226781	323797	206144	172882	311459	209147	161212	284568	228176	277474	364842	245767	347097	335525	211662	291736	303155	263518	273159	224429	181760	215373	304046	332894	442804	286525	241884	208195	210328
1411	13-HODE + 9-HODE	Lipid	Fatty Acid, Monohydroxy	37752	LC/MS Neg	100002196	5275	295.228		43013			14451802	5517631	13707866	4673363	8135524	10027957	6495199	16886610	7128782	12331837	5382948	12581128	7949365	11612470	5183384	8421256	13036964	6188117	6703444	12806866	8.37977e+06	5056951	5185958	6151269	6661424	7782000	5061471	7373398	17960608
1414	14-HDoHE/17-HDoHE	Lipid	Fatty Acid, Monohydroxy	53034	LC/MS Neg	100009278	5296	343.228					231751	420427	497825	90018	567915	541533	288773	930593	600763	706054	472346	656491	445089	579596	251894	546134	663003	280388	389686	834049	245403	151694	395193	578729	252163	427599	255082	208816	225659
1509	15-HETE	Lipid	Eicosanoid	37538	LC/MS Neg	100000565	5298	319.228	54845-95-3	5280724	C04742	HMDB02110	541756	422740	424593	266896	370778	496507	158691	466922	305952	630106	392656	327874	434852	389011	252914	494522	592023	213091	371344	656654	412162	388923	385115	408354	294557	362743	399479	449135	432621
1207	17-methylstearate	Lipid	Fatty Acid, Branched	38296	LC/MS Neg	100002356	5993	297.28	2724-59-6	3083779		HMDB37397	1438148	622140	523692	392581	768407	1055242	474746	896705	907697	1740522	877625	1676775	834965	1587154	619731	3529704	2465012	961527	1231091	1883270	1039216	710403	1254238	1.01306e+06	758426	1083875	859024	622190	1538464
1912	1-arachidonoyl-GPC (20:4n6)*	Lipid	Lysolipid	34061	LC/MS Neg	100001551	6074	618.341			C05208	HMDB10395	585471	396013	735081	324326	811655	540205	258520	955966	940838	938663	819800	385015	592185	720538	374121	1.62191e+06	1.02436e+06		815011	1892485	805803	372956	1033577	847375	671855	943001	876725	363900	315817
1940	1-arachidonoyl-GPE (20:4n6)*	Lipid	Lysolipid	35186	LC/MS Neg	100001571	5874	500.278		42607465		HMDB11517	1709128	835568	1072354	570721	1098366	1567709	900272	2338189	1558160	2615057	863775	854833	706983	1434140	831826	2115722	1905254	1.0384e+06	1.74206e+06	2497434	1246217	1070532	1266743	1385126	929845	1846152	1.60434e+06	1028128	1516425
1961	1-arachidonoyl-GPI (20:4)*	Lipid	Lysolipid	34214	LC/MS Neg	100001654	5482	619.289				HMDB61690	928499	1454857	2247817	499622	1.90149e+06	2218270	928869	1808965	3546608	1994419	1.96214e+06	1684698	1638632	2104793	1052393	4882680	1238190	1067037	2805408	2145013	1803425	1346594	2437080	5088619	1600065	2199974	907109	1325404	1431272
2120	1-arachidonylglycerol (20:4)	Lipid	Monoacylglycerol	34397	LC/MS Neg	100001433	6250	303.233	35474-99-8	5282281	C13857	HMDB11549		172655	123596						142186		188646		283138	205159	147915	541488		219100	322619	489874		208448	473409	316002	339266	282901	298940		209883
2127	1-dihomo-linolenylglycerol (20:3)	Lipid	Monoacylglycerol	48341	LC/MS Neg	100006121	6400	305.249						100195	81984	82717	136807	94160		57439	108550	160913	138235	114370	152324	66639	92801	298540	108283	105578	145233	245267		107963	339288	204336	210410	182871	172648	83804	75193
2125	1-docosahexaenoylglycerol (22:6)	Lipid	Monoacylglycerol	35153	LC/MS Neg	100001481	6150	309.222				HMDB11587	609546	705536	500761	425813	786766	776655	344473	505758	1345648	1284263	964122	830944	1135601	1332996	682461	3257707	1361084	825813	1491894	2804189	626445	598898	3371709	3123586	1474986	1237281	968832	525883	630758
1923	1-lignoceroyl-GPC (24:0)	Lipid	Lysolipid	49617	LC/MS Pos Late	100002873	1907	608.465	325171-59-3			HMDB10405	354572	244962	240794	101982		207191	161706	236801	250484	261303	209962	168703		332006	157418	250532	156771		218320	335023	168948	227598	235772	163790	258830	240370	263423	209753	557242
2119	1-linolenoylglycerol (18:3)	Lipid	Monoacylglycerol	34393	LC/MS Neg	100001435	6214	277.217	124151-74-2	53480978		HMDB11569		127583	127082	186236			144141	268813	237338		285618		383550		202871	791114	389697	468837	586498	588521			516412	597825	450409	620731	408424	239893	488976
1902	1-linolenoyl-GPC (18:3)*	Lipid	Lysolipid	45951	LC/MS Pos Late	100005350	1422	518.324				HMDB10388	2109156	2357486	2039300	1413385	1865802	2289820	2126418	2160998	2824985	2259944	2277453	1559478	1675776	1758772	1735004	2284414	1563795	1710146	2381690	2100051	2297740	2126570	2243514	2068412	2069758	2011030	1717542	1646953	1999793
1692	1-linoleoyl-2-arachidonoyl-GPC (18:2/20:4n6)*	Lipid	Phospholipid Metabolism	52710	LC/MS Pos Late	100009131	1969	806.569				HMDB08147	77379344	91951704	88341800	70027296	85407512	84103640	81938768	82424416	79054368	87509536	106646648	93049792	98515728	93046560	100310000	95281320	85507096	86605792	96945568	89047024	83244792	89907376	95065264	86333440	114788680	103212720	100776544	89057824	91328792
1695	1-linoleoyl-2-arachidonoyl-GPE (18:2/20:4)*	Lipid	Phospholipid Metabolism	53189	LC/MS Pos Late	100009222	2030	764.522				HMDB09102	2579493	3478005	2900849	1.97814e+06	2875315	2904905	3154445	2605450	2356579	2944078	4462676	2901483	3452132	3319135	3263715	3321543	2793420	3326372	3.37831e+06	2578210	2172051	2576860	2365763	2321738	4454579	4308409	3928752	3.38173e+06	3648126
1613	1-linoleoyl-2-linolenoyl-GPC (18:2/18:3)*	Lipid	Phospholipid Metabolism	53176	LC/MS Pos Late	100009343	1939	780.554				HMDB08141	9566193	12018368	9700340	7953564	9579387	8703538	9699157	9176636	10737833	8754606	12707676	10210607	10483738	9825863	9459993	10364595	8579018	8647282	9327241	8.236e+06	6600975	6978753	10297519	9310099	11438266	9534985	11280232	7950300	8766810
2117	1-linoleoylglycerol (18:2)	Lipid	Monoacylglycerol	27447	LC/MS Neg	100001040	6477	279.233	2277-28-3	5283469			9636932	5.86377e+06	7.00356e+06	3889816	7099565	8336875	5601440	10301332	10417848	11029658	11775352	5244238	11322893	8193089	8118612	30397996	11332188	9736998	16634623	29502526	5910896	8.17862e+06	21888748	18422236	12530353	14894449	12887824	5708781	25617480
1900	1-linoleoyl-GPC (18:2)	Lipid	Lysolipid	34419	LC/MS Pos Late	100001395	1465	520.34		11988421	C04100	HMDB10386	29956604	32214312	34248300	17670512	30891916	37058728	31918644	32814850	35249952	36173040	28825676	24155596	29826220	33719492	29582532	37691656	24854332	27341520	37132048	30034056	41586960	30523818	33337356	28188454	31910666	32592476	25891732	28775612	38305760
1936	1-linoleoyl-GPE (18:2)*	Lipid	Lysolipid	36600	LC/MS Pos Late	100001570	1482	478.293		52925130		HMDB11507	6015973	5689391	6604385	3393551	5412355	6.42158e+06	5.93196e+06	6726826	5861653	7180926	5.83835e+06	4440652	5226420	4949520	5331278	6361989	5092819	5918922	6665162	5163152	6055418	4291972	4743717	4852317	6403765	6061619	4594221	4531097	5818886
1980	1-linoleoyl-GPG (18:2)*	Lipid	Lysolipid	54885	LC/MS Neg	100009227	5516	507.273					475218	385723	1200133	139209	611595	689348	310869	620396	1401008	811851	570126	442223	549874	571816	286026	2753369	463142	380405	1746860	1084093	463474	376138	556593	2646977	567724	729477	426253	303307	612903
1957	1-linoleoyl-GPI (18:2)*	Lipid	Lysolipid	36594	LC/MS Neg	100001778	5494	595.289									90678	279309	68767	143367	432593		73612		153205		59760	266308			160519			77183		400868				93612
3219	N1-methyladenosine	Nucleotide	Purine Metabolism, Adenine containing	15650	LC/MS Pos Early	1242	2120	282.12	15763-06-1	27476	C02494	HMDB03331	370761	448404	449172	296431		541127		619645		388302	846415	404932	825741	459621	441980	248436	590370		798337	527194	463974	495214	434131	886827	576336	528585		266211	597381
397	1-methylguanidine	Amino Acid	Guanidino and Acetamido Metabolism	48114	LC/MS Pos Early	100000715	2149	74.0713	22661-87-6	10111	C02294	HMDB01522	1273675	1860206	5.30464e+06	1.38188e+06	1249576	1506987	1214294	1375774	2388257	1502521	1377087	966642	1171553	1117039	1306788	1249860	1273518	767887	890388	1922603	899778	1512012	1655298	1369868	1268455	2276067	878574	1192194	1137427
75	1-methylhistamine	Amino Acid	Histidine Metabolism	43831	LC/MS Pos Early	100001204	3040	126.103	501-75-7	3614	C05127	HMDB00898	49841564	37952740	44909640	37871160	46869876	42655024	35411580	46500552	29414212	37681452	44268148	40076696	45825944	50784996	42529272	51775356	43871216	34542784	42464000	58479124	60323096	50597352	56646832	59980232	77561680	71919104	67482048	51944792	59361456
62	1-methylhistidine	Amino Acid	Histidine Metabolism	30460	LC/MS Pos Early	100001051	2755	170.092	332-80-9	92105	C01152	HMDB00001	6462477	9187613	8491706	5823752	8.24633e+06	8714158	9558206	6999704	7.17497e+06	8502550	7.13829e+06	7.68255e+06	9909524	5198664	8161619	4718281	8918816	3923913	6371402	4009159	3019585	4473884	6980879	8554780	4567063	6682042	5606306	3671429	5102159
76	1-methylimidazoleacetate	Amino Acid	Histidine Metabolism	32350	LC/MS Pos Early	100001208	2064	141.066	2625-49-2	75810	C05828	HMDB02820			58482	110141	70926			81475		75324	251358	177603	154981	123797	145581	146932	96866	91206	226704	132543	562444	169396	223170	354632	286938	236396	123614		217839
2106	1-myristoylglycerol (14:0)	Lipid	Monoacylglycerol	35625	LC/MS Neg	100001618	6353.3	227.202	75685-84-6	79050	C01885	HMDB11561	830843	786731	868597	518996	786972	831922	622600		1157540	1501486	1065348	575969	1022049	1213736	683550	2754816	1023770	950000	1481236	2027108	834299	1410517	1787842	1806903	1160336	1222132	922578		1256793
1712	1-oleoyl-2-arachidonoyl-GPE (18:1/20:4)*	Lipid	Phospholipid Metabolism	55041	LC/MS Pos Late	100009219	2200	766.538				HMDB09069	15448052	19005430	18575444	15340019	18633196	18783984	17661620	17955392	17824604	24046744	21360916	18794866	18285046	18942668	18383934	14387856	17399684	21062362	20575744	12864020	11770074	11113542	10951755	11194341	13449340	14890977	13423978	13053356	13424299
1713	1-oleoyl-2-arachidonoyl-GPI (18:1/20:4) *	Lipid	Phospholipid Metabolism	54994	LC/MS Pos Late	100010951	2568	902.575				HMDB09844	8874465	10573953	11056524	8883067	10748722	11879555	9834273	11448837	9917186	12512070	13759511	12984068	11851699	12603955	13312036	13154589	10874748	13661973	14567082	10857491	9401702	9285456	12143844	10679844	12642554	12789937	10042398	10115560	9642234
1621	1-oleoyl-2-linoleoyl-GPC (18:1/18:2)*	Lipid	Phospholipid Metabolism	52453	LC/MS Pos Late	100008981	2165	784.585					33356628	36744760	36804428	26170286	34542388	35952364	35895212	28434674	27243692	34455504	40509848	35470992	37640240	36749780	36586136	38001940	24405306	31138638	34352072	34057324	35312732	34176848	32879768	41683640	45881008	30267852	36098508	28690670	35710656
1687	1-oleoyl-2-linoleoyl-GPE (18:1/18:2)*	Lipid	Phospholipid Metabolism	52687	LC/MS Pos Late	100009078	2270	742.538		9546753		HMDB05349	5974110	6811912	6465259	4469763	6.8604e+06	6741188	6.5395e+06	5631254	5293654	7383481	7.62172e+06	8.06395e+06	6648071	8648526	5822411	6200999	7658634	6169832	6570892	5204946	5656995	5259827	5752176	5416170	6.97029e+06	6875061	6132062	5963688	7570719
2115	1-oleoylglycerol (18:1)	Lipid	Monoacylglycerol	21184	LC/MS Neg	100000924	6650	281.249	111-03-5	5283468		HMDB11567	15709082	10911579	14054960	7895472	13153941	14352192	10000196	17224684	17897560	22631702	20566266	9188023	18366684	10582669	11994259	43905672	17802580	14949047	25945230	50721348	15042718	15603261	35098828	30312648	17589858	24058816	26989750	13628195	42778096
1897	1-oleoyl-GPC (18:1)	Lipid	Lysolipid	48258	LC/MS Pos Late	100001272	1540	522.355	19420-56-5	16081932		HMDB02815	27142640	29667398	32349312	16502751	30135688	36706784	30939188	33534958	28256420	39426508	41712336	31447204	41083048	42129544	34149316	40649276	36137036	36064008	41263320	27581672	42159384	28315864	39468636	33817888	40870992	38347860	29827618	29524200	40698592
1932	1-oleoyl-GPE (18:1)	Lipid	Lysolipid	35628	LC/MS Pos Late	100001569	1554	480.308	89576-29-4	9547071		HMDB11506	10864042	9244558	10798161	5162813	10378746	10760300	8829545	9318167	9205804	15719378	9719991	7642774	7894770	10349676	8440543	10752546	9637030	11599601	12624847	8186880	12582402	9057820	9498825	8437981	9056137	10443238	8706435	9750947	13949114
1979	1-oleoyl-GPG (18:1)*	Lipid	Lysolipid	45968	LC/MS Neg	100005716	5610	509.288					375958	344543	777155	164364	394490	419542	409438	426288	760464	468898		171331	252626	208078	209141	744876	173361	235423	946926	672801	317715	243812		824749	514494	342932	278741	171574	298823
1955	1-oleoyl-GPI (18:1)*	Lipid	Lysolipid	36602	LC/MS Neg	100001777	5599	597.305					493149	186944	342128	96023	225851	606425	342771	803768	721046	1162307	371523	193345	152205	244239	224732	960521	437587	459672	644519	704492	462079	287987	290063	556505	276248	843171	368109	324657	398532
1964	1-oleoyl-GPS (18:1)	Lipid	Lysolipid	19260	LC/MS Neg	100000630	5607	522.284	326589-90-6	9547099		HMDB61694	332565	87272	244727	41300	239679	328489	207698	467415	463570	609327	154693	59931		166847	122424	512702	214016	339768	421182	567777	360323	226952	259513	271439	201393	435491	202593	180435	173354
1680	1-palmitoleoyl-2-linolenoyl-GPC (16:1/18:3)*	Lipid	Phospholipid Metabolism	53180	LC/MS Pos Late	100009345	1850	754.538				HMDB08008	5374960	6982174	5544340	3921170	4748975	5925344	6.15536e+06	6.04505e+06	4324267	5398342	7552615	6310229	5825286	4974279	6.11115e+06	5068155	4864444	5616993	5.80126e+06	4853102	4065356	4805869	5101303	4902445	5.50729e+06	5000884	4871744	4.05982e+06	4209046
2129	1-palmitoleoylglycerol (16:1)*	Lipid	Monoacylglycerol	52431	LC/MS Neg	100008952	6094	253.217				HMDB11565	1946749	2519231	2725806	2435346	3.18312e+06	2852628	1447221	1784953	4307839	5783352	4121993		3103640	2106817	2417640	10323905	2781011	3.94114e+06	5507869	6.63443e+06	1780130	2427393	4315640	4838188	4.06382e+06	2985359	3.703e+06		3746115
1890	1-palmitoleoyl-GPC (16:1)*	Lipid	Lysolipid	33230	LC/MS Pos Late	100001511	1450	494.324		24779461		HMDB10383	23432344	25139340	29829066	17652026	28760828	32535894	26275212	28145602	28798708	42894048	27357888	19365216	23118952	25110052	30499046	33130150	26141540	33507428	40391872	28722112	45222000	26022684	23130128	22337800	20425304	28516830	19829898	28635686	28366154
1610	1-palmitoyl-2-arachidonoyl-GPC (16:0/20:4n6)	Lipid	Phospholipid Metabolism	52462	LC/MS Pos Late	100008914	2091	782.569	35418-58-7	10747814		HMDB07982	341106976	380105920	388433824	336417856	397935648	372684512	362356576	389435360	388528640	395260448	432099552	366023872	377912288	363599360	405008224	429776192	367830112	384667552	410413152	435250528	388972544	423022656	435774144	417801536	494414688	476859968	469344352	448713632	436678048
1644	1-palmitoyl-2-arachidonoyl-GPE (16:0/20:4)*	Lipid	Phospholipid Metabolism	52464	LC/MS Pos Late	100008990	2198	740.522		9546800		HMDB05323	13514658	16488164	15364949	14852299	15201210	14527693	14970010	15291812	15150122	17621820	20533374	14476272	15471138	16444084	16312876	17130010	15624090	17312472	16973572	14480257	12554843	14745918	15345543	14079330	20857720	22767764	21098510	19126536	18695956
1626	1-palmitoyl-2-arachidonoyl-GPI (16:0/20:4)*	Lipid	Phospholipid Metabolism	52467	LC/MS Pos Late	100008993	2567	876.56				HMDB09789	4031740	4788335	4.94928e+06	3725440	4699099	4702033	3816410	5190862	5073846	5107022	5.04046e+06	4968034	4.70207e+06	4675629	4583638	4551190	4313904	5127677	5.03778e+06	4322164	2744327	3698901	4593887	3.96405e+06	5235505	5035558	4552939	4547891	4317000
1746	1-palmitoyl-2-gamma-linolenoyl-GPC (16:0/18:3n6)*	Lipid	Phospholipid Metabolism	54812	LC/MS Pos Late	100009154	2034	756.554				HMDB07974	3426028	4.02812e+06	3484322	2488531	3085671	3.16477e+06	4.44373e+06	2.98252e+06	3.1489e+06	3.89611e+06	3689461	3971852	3.00223e+06	3417999	2.26033e+06	1.97241e+06	2.78162e+06	3.10634e+06	2.52136e+06	3.69153e+06	2.53694e+06	3000167	2250983	2.23363e+06	4502396	4.03783e+06	3651105	3.07339e+06	3786985
1597	1-palmitoyl-2-linoleoyl-GPC (16:0/18:2)	Lipid	Phospholipid Metabolism	42446	LC/MS Pos Late	1537	2160	758.569	40811-94-7	5287971		HMDB07973	326162912	366383744	336080864	298672416	333290912	348144352	334165408	327324000	333249216	358538080	377895776	334494880	338814752	305639872	330925024	325013472	299823872	308981728	333646304	312596672	279440352	315942080	311674208	326798912	374639424	345735744	345284512	340717312	333940448
1646	1-palmitoyl-2-linoleoyl-GPE (16:0/18:2)	Lipid	Phospholipid Metabolism	42449	LC/MS Pos Late	100001870	2275	716.522		9546747		HMDB05322	10289975	11736421	10773754	8668756	10615056	10304680	10690068	9825851	9885973	12261024	12002872	11896864	10738483	11399106	9638292	9695529	10982097	9929369	10190010	8797112	8.07592e+06	8784544	10281735	9620512	10727565	10332832	9887829	9133711	10712773
1596	1-palmitoyl-2-oleoyl-GPC (16:0/18:1)	Lipid	Phospholipid Metabolism	52461	LC/MS Pos Late	1539	2358	760.585	26853-31-6;26853-31-6	6436017		HMDB07972	312503872	348266016	353305888	321516288	357957728	382813696	338905024	361414944	344688832	398394816	374303392	341445952	333566816	334627520	349521504	359093984	328813184	363782272	372193600	368607104	376288480	350533280	379210080	362472896	371243552	388639424	345082784	371614112	367170752
1634	1-palmitoyl-2-oleoyl-GPE (16:0/18:1)	Lipid	Phospholipid Metabolism	19263	LC/MS Pos Late	1526	2509	718.538	26662-94-2	5283496		HMDB05320	10129153	11016274	11350080	7724436	11146890	11305272	9920406	9363642	9199322	13177988	9589665	9198981	8432830	9132647	8304893	10525231	9345493	9251352	10471010	11446096	11826619	12216053	13784600	11043484	12082776	12056812	10257972	10189564	12994520
1631	1-palmitoyl-2-oleoyl-GPG (16:0/18:1)	Lipid	Phospholipid Metabolism	52448	LC/MS Pos Late	100000641	3206	766.559		5283509			17218992	20899032	22920530	16286033	21583692	23169806	19262428	18664396	19529520	23099468	17542136	16624634	18211938	15773409	13512597	19190362	14607860	16317152	17901924	16713359	16724345	17084912	20262048	18753658	20970764	18256370	17831736	18231044	16935312
1615	1-palmitoyl-2-palmitoleoyl-GPC (16:0/16:1)*	Lipid	Phospholipid Metabolism	52470	LC/MS Pos Late	100008984	2160	732.554				HMDB07969	129508976	159542624	166098704	139627344	162218848	174843984	147076496	151908784	148389440	190830672	163454160	148543008	149090848	150577472	160602896	159625088	148036480	171318992	180449968	146047824	156696240	133787152	135427216	131024272	126697568	138415312	115505432	137033648	117148496
1665	1-palmitoyl-2-stearoyl-GPC (16:0/18:0)	Lipid	Phospholipid Metabolism	52616	LC/MS Pos Late	100008921	2653	762.601	59403-51-9			HMDB07970	27978552	26706168	28157934	24086386	30559536	29408272	25028712	27137360	32766932	23879952	22326272	25552908	23250386	23243412	21822276	27960218	23079838	22857148	29086496	27204356	31505180	31580244	34467576	32522168	37325348	29120448	29063512	27327266	25010756
2110	1-palmitoylglycerol (16:0)	Lipid	Monoacylglycerol	21127	LC/MS Neg	100000827	6550	255.233	542-44-9	14900		HMDB31074	16328729	16909830	17365572	11094318	16066093	18607908	12171067	14030601	23262780	33853904	20724896	13648723	16238330	16976106	14761433	53142856	24990200	18942442	27296832	36849044	14799721	15013083	46290348	33617868	24376166	26033792	27332316	13383582	24002948
1887	1-palmitoyl-GPC (16:0)	Lipid	Lysolipid	33955	LC/MS Pos Late	100001263	1525	496.34	17364-16-8	86554		HMDB10382	305507968	264209376	300379520	215096672	292453504	326765568	291456800	354331808	345575776	374366944	289968896	236662512	249383264	258385360	273981280	323262048	283180288	322640960	331651648	299746496	368811968	284148608	310189568	277244096	278681312	318673632	279193728	306507872	353066336
1927	1-palmitoyl-GPE (16:0)	Lipid	Lysolipid	35631	LC/MS Pos Late	100001567	1544	454.293	53862-35-4	9547069		HMDB11503	31011644	22737920	29568336	19863712	26859772	31844318	28983424	39598320	33121296	43041360	30138784	21692886	21277908	22718806	26233888	31013710	29740080	36092160	35768688	27033424	35538288	23859388	27705374	23982008	23402204	30819558	23219368	26620500	31741552
1974	1-palmitoyl-GPG (16:0)*	Lipid	Lysolipid	45970	LC/MS Neg	100005717	5570	483.273		3300276			939437	956622	2.03593e+06	377333	1271840	1533578	736935	1299812	2597603	2320864	912504	571596	1033200	1014077	399799	2753917	843550	829121	2370515	1700002	1017297	633698	1213449	2515299	1070098	1574155	764951	543147	961226
1950	1-palmitoyl-GPI (16:0)	Lipid	Lysolipid	35305	LC/MS Neg	100001655	5564	571.289				HMDB61695	1084361	335156	676954	268982	683579	1385595	641228	1491243	1806556	1796072	605821	430886	248437	291087	281181	939422	620933	908744	1000008	1459751	780201	407118	413731	988526	467473	1211867	376238	707629	667023
1976	1-palmitoyl-GPS (16:0)*	Lipid	Lysolipid	46130	LC/MS Neg	100005805	5572	496.268		9547100			3.97049e+06	1475452	2978962	1194537	2048196	4682778	2574564	6.12901e+06	7534613	5630030	2607203	1165761	1.03529e+06	1442962	1770692	4780148	3528743	4637842	6096896	4247503	3438472	1.9583e+06	2272490	2787617	1768925	4809559	1941749	2.08925e+06	2952268
1601	1-stearoyl-2-arachidonoyl-GPC (18:0/20:4)	Lipid	Phospholipid Metabolism	42450	LC/MS Pos Late	100001869	2300	810.601	35418-59-8	16219824		HMDB08048	145458304	155102080	155903264	125728296	171744064	147234992	130262272	124947704	159711168	146116016	172612976	138748032	162171312	148901104	143852112	171342000	137370704	138099888	152345520	173167280	183291248	189158432	181882144	180546784	212790080	191346688	210161088	202401488	191885472
1638	1-stearoyl-2-arachidonoyl-GPE (18:0/20:4)	Lipid	Phospholipid Metabolism	52447	LC/MS Pos Late	100008977	2424	768.554		5289133		HMDB09003	46745184	60635836	56846220	43444788	60513120	57063540	46326352	44972844	56264972	56156944	66099868	47736304	55596848	54890064	52757336	55670344	45969424	50811684	54625724	45727976	46729900	49889100	50932048	52005504	63835344	60743080	64475164	61554332	60542112
1620	1-stearoyl-2-arachidonoyl-GPI (18:0/20:4)	Lipid	Phospholipid Metabolism	52449	LC/MS Pos Late	100000616	3000	904.591	383907-33-3			HMDB09815	101078288	107710176	108546984	99240376	114874320	112109984	100067856	108811584	118476800	108640368	116907128	110160672	110624640	109452312	113171736	117990288	106368128	106314648	119335904	114384608	111143648	112763784	122153880	118566256	127645616	118657840	111551592	112269032	105387080
1874	1-stearoyl-2-arachidonoyl-GPS (18:0/20:4)	Lipid	Phosphatidylserine (PS)	52235	LC/MS Pos Late	100001872	2565	812.544				HMDB12383	5408705	5671512	5729845	4901635	5830927	5522392	4768408	6.64118e+06	5791476	6326455	6916774	5680191	5805434	7009895	7318510	6254267	5913774	6743516	6654436	6008258	6.86957e+06	6006321	6019007	6235349	7255663	6858123	7.28057e+06	6888843	6738567
1611	1-stearoyl-2-linoleoyl-GPC (18:0/18:2)*	Lipid	Phospholipid Metabolism	52452	LC/MS Pos Late	100008980	2380	786.601				HMDB08039	137971040	132803528	131610912	109475664	138432080	140190800	120526896	117491072	136146832	128430472	151225968	133117232	142078800	149849856	125188432	144148656	130414064	119018016	139099776	131185024	134861056	128440848	122694808	128653864	153362880	144885072	146399872	153683072	158594704
1649	1-stearoyl-2-linoleoyl-GPE (18:0/18:2)*	Lipid	Phospholipid Metabolism	52446	LC/MS Pos Late	100008976	2522	744.554		9546749		HMDB08994	31227398	37120320	32754276	22795296	37210720	34233192	28590236	25704478	33810248	33563708	33280134	29805848	33891340	31464368	28448356	30577522	27972052	25890424	30575648	28771840	26513660	27943020	28500872	30022952	37268340	33436618	33286410	32015382	35577328
1627	1-stearoyl-2-linoleoyl-GPI (18:0/18:2)	Lipid	Phospholipid Metabolism	52468	LC/MS Pos Late	100008994	3185	880.591				HMDB09809	8826990	12338600	9539835	5715440	10236536	9435778	9379504	7298774	9348379	8318122	8522328	6286566	10085502	7364375	7694803	9476225	5909753	6333166	7314145	8065946	5471532	6845762	8896763	8839761	9617212	7572632	8443760	6131410	7201273
1707	1-stearoyl-2-linoleoyl-GPS (18:0/18:2)	Lipid	Phospholipid Metabolism	53009	LC/MS Pos Late	100000642	2689	788.544	322647-11-0	9547091			5849153	8999878	8081217	5673991	8.22527e+06	8098056	7261213	8301345	8469234	8703386	5684599	6636156	5651335	7230735	6149369	7.62358e+06	7004409	6258500	6837852	8.28222e+06	4721215	7344844	7.5677e+06	6848283	8903467	7.99088e+06	8.26691e+06	7378628	6989791
1602	1-stearoyl-2-oleoyl-GPC (18:0/18:1)	Lipid	Phospholipid Metabolism	52438	LC/MS Pos Late	100008904	2644	788.616	56421-10-4			HMDB08038	94067776	105325904	101935088	78051728	111010808	100335488	86166160	86815832	105666672	106478240	93467192	88873768	88571696	95866136	86939960	101467016	84992768	86299648	98744824	105184448	100845240	104086048	108759656	101916376	119348360	108702208	106753760	107688632	120415272
1642	1-stearoyl-2-oleoyl-GPE (18:0/18:1)	Lipid	Phospholipid Metabolism	42448	LC/MS Pos Late	100001856	2858	746.569				HMDB08993	6478571	6157986	5450866	3554136	5911292	5171385	4664621	4321580	5567010	6.64278e+06	3454151	3.57535e+06	3203608	4510630	3583269	4914384	4097658	4037135	4580319	6650730	5695756	6268554	6135214	5444224	6684889	5898103	5.77359e+06	5289964	8382708
1875	1-stearoyl-2-oleoyl-GPS (18:0/18:1)	Lipid	Phosphatidylserine (PS)	19265	LC/MS Pos Late	100000639	3000	790.559		9547087		HMDB10163	23684364	20442368	18413212	11012665	17669926	17654736	16749951	17022152	18334386	22811146	10911830	8005127	8347107	13947322	12183666	15724890	11885946	12698579	14313103	23358416	17521012	19427880	16520764	13311607	18155018	18087550	19171008	17714120	32189518
1895	1-stearoyl-GPC (18:0)	Lipid	Lysolipid	33961	LC/MS Pos Late	100001271	1606	524.371	19420-57-6	497299		HMDB10384	59536224	62337392	69750560	38558384	74392496	65207152	53237592	57267888	69055256	83065008	76015384	62508380	79038248	76816480	62765008	82748544	66924972	65091276	77247256	69616800	88257568	69256968	89021136	82951072	89955488	90694696	77690736	68569800	86199832
1930	1-stearoyl-GPE (18:0)	Lipid	Lysolipid	42398	LC/MS Pos Late	100001461	1626	482.324	69747-55-3	9547068		HMDB11130	24969036	24168764	30007492	13927202	27966906	27190230	22760120	28312280	27862768	39403244	29290476	23980736	29191210	27478966	22305670	34142908	27969220	30220152	32358476	21420160	32141808	21170398	28574426	28931088	27836634	33029236	23978228	24558188	32334602
1977	1-stearoyl-GPG (18:0)	Lipid	Lysolipid	34437	LC/MS Neg	100001462	5816	511.304					221510	170309	139032	51496	153730	262113	86391	146929	357819	434336	109896	76054	154202	189750	57840	489052	211978	116921	289168	309893	190604	123795	278901	410083	162918	220077	188497	101870	133773
1953	1-stearoyl-GPI (18:0)	Lipid	Lysolipid	19324	LC/MS Neg	100000656	5794.3	599.32	796963-93-4			HMDB61696	13197660	4292542	5304165	3019503	5997835	11949837	6137866	14874110	16131545	26429974	7183777	4576670	3738789	5953217	4841367	18752940	15289592	11505593	14123023	15981468	11702615	8152768	10387379	9773697	6452878	14597074	7570213	8228690	8475393
1963	1-stearoyl-GPS (18:0)*	Lipid	Lysolipid	45966	LC/MS Pos Late	100004327	1634	526.314		9547101			7.44625e+06	4549473	6425948	2756142	6232547	7193144	5412250	10331128	6813475	11539487	6754665	6898265	6646330	7650127	6317221	8889206	9719980	9809928	8611632	5637531	8838571	5869239	7.35853e+06	6774638	7.21835e+06	9816746	7.19959e+06	7166375	10230972
94	2-aminoadipate	Amino Acid	Lysine Metabolism	6146	LC/MS Pos Early	381	1912	162.076	542-32-5;1118-90-7	469	C00956	HMDB00510	1395994	1244503	1841354	1930667	2147857	1633937	2252963	1563793	2201582	2071897	1989969	2198372	1294565	2643028	1516336	1398023	2196677	1234108	2653618	2251003	2094133	2842510	3.09401e+06	5020622	2873667	3151763	2738161	2332719	2683392
1274	2-aminoheptanoate	Lipid	Fatty Acid, Amino	43761	LC/MS Pos Early	100004542	3160	146.118	1115-90-8	227939			757584	369184	714552	662270	848993	860944	542664	828036	669626	961224	772764		230014	342382	747226	477288	891748		547057	963482	669107	770675	904507	387600	769058	621662	657591	606398	786666
1279	2-aminooctanoate	Lipid	Fatty Acid, Amino	43343	LC/MS Pos Late	100004227	750	160.133	644-90-6	69522		HMDB00991		95765	259690	306463	180046		213759	151497	208593	206950	156928	191636		173772	261332	158269	140879	111330	179137	112741		97828		44381	243341	180782	167487	124648	165136
3208	adenosine 2'-monophosphate (2'-AMP)	Nucleotide	Purine Metabolism, Adenine containing	36815	LC/MS Neg	100001694	1497.7	346.056	130-49-4	94136	C00946	HMDB11617	205440	166164	171903	138191	182782	198748	146656	182654	201565	197471	105344	108680	89761	129237	113989	186675	123808	176366	151952	193891	135875	124194	94801	119437	140663	106633	121236	144170	160180
2121	2-arachidonoylglycerol (20:4)	Lipid	Monoacylglycerol	19266	LC/MS Neg	100000584	6170	303.233	53847-30-6	5282280	C13856	HMDB04666		156359	121820						254869		238041		160005			457062		159345	303382	434292		174989	487805	442613	246922	229531	298363		160806
3317	2'-deoxycytidine	Nucleotide	Pyrimidine Metabolism, Cytidine containing	15949	LC/MS Pos Early	100000125	2193	228.098	951-77-9	13711	C00881	HMDB00014	2107100	2948244	2357129	2403452	2667359	3453086	2817911	3941249	2444130	2701307	2592704	2655475	2.73215e+06	2469946	2655749	2710217	2190642	2251731	2996674	3677739	1750240	2.97198e+06	2871575	3190069	2680185	2810281	2361734	2791523	4150363
3198	2'-deoxyinosine	Nucleotide	Purine Metabolism, (Hypo)Xanthine/Inosine containing	15076	LC/MS Neg	100000135	1688	251.079	890-38-0	65058	C05512	HMDB00071	24309	25119	22495		15393	26959	17334				32335	15783	32214			17024	19771	16939	18218	78416		34583	14456	17258	13441		29688	17949	33015
3294	2'-deoxyuridine	Nucleotide	Pyrimidine Metabolism, Uracil containing	52602	LC/MS Neg	536	1586	227.067	951-78-0	13712	C00526	HMDB00012	239146	464277	438491	182055	126124	259630	168289	532180	136793	611377	112797	192706	135127	150332	115698	245199	236654	96765	110859	304053	144587	192060	226373	294994	186409	172760	129513	224488	183790
2128	2-docosahexaenoylglycerol (22:6)*	Lipid	Monoacylglycerol	48675	LC/MS Neg	100006352	6050	309.222				HMDB11557	445866	538926	212512	249351	444779	490644	133987	289549	772415	862875	432472	436119	415070	329689	293347	1.86685e+06	738061	342743	658723	1321154	281595	469022	1908220	1446412	655932	597873	533766	414333	218429
1224	2-hydroxyadipate	Lipid	Fatty Acid, Dicarboxylate	31934	LC/MS Polar	100001153	3000	161.046	18294-85-4	193530	C02360	HMDB00321	857124	1064821	993741	789087	885316	1029970	1124508	1252651	1147151	1222253	1160818	878572	904786	667440	1133202	1055075	820809	1060020	1048855	1026158	1682207	1040399	1104429	854913	1100273	1439608	1018183	941337	1078332
412	2-hydroxybutyrate/2-hydroxyisobutyrate	Amino Acid	Glutathione Metabolism	52281	LC/MS Polar	100008928	1258	103.04					833124	1082790	870808	1.00294e+06	982946	1352709	916127	1163285	1210011	1156375	868535	980201	762024	710906	800137	1200888	805636	812664	1100119	1381512	1516624	961597	910373	545269	742964	629072	808934	1022435	897498
1382	2-hydroxydecanoate	Lipid	Fatty Acid, Monohydroxy	42489	LC/MS Neg	100004089	4840	187.134	5393-81-7	21488			343910	314842	361074	343760	424868	417132	275866	368133	377014	494459	158907	200152	255949	155310	194772	214534	176892	181421	175848	286191	296042	269503	247231	261094	277382	270073	329196	344489	355666
1220	2-hydroxyglutarate	Lipid	Fatty Acid, Dicarboxylate	37253	LC/MS Polar	100002070	3352.8	147.03	40951-21-1	43	C02630	HMDB00606	469779	439354	463387	407730	524484	565100	378333	590060	542448	446435	392416	334245	436086	296793	404224	479519	271742	335401	575854	520082	482348	427672	384116	566744	531980	361532	448778	404195	579291
1385	2-hydroxypalmitate	Lipid	Fatty Acid, Monohydroxy	35675	LC/MS Neg	100001579	5511.2	271.228	764-67-0	92836		HMDB31057	4783064	1.82195e+06	5357586	1659964	3.83122e+06	4105386	3386736	4962817	5071317	5892536	3014900	3672600	3.24677e+06	4337747	2.97466e+06	5782355	5254296	4.87373e+06	5.99426e+06	6.88208e+06	5905952	3817408	4.32634e+06	3985649	4.18491e+06	8181475	4115316	2645444	5267337
1386	2-hydroxystearate	Lipid	Fatty Acid, Monohydroxy	17945	LC/MS Neg	1239	5695	299.259	629-22-1	69417	C03045		1503461	783012	1.01115e+06	696817	1167716	1167926	1.00306e+06	1334435	1852905	1750726	769242	1344364	903966	1260508	689702	2107122	1534624	1.03526e+06	1766986	2427764	1807585	1457050	1201776	1.36104e+06	1519481	2399946	1510058	986793	1586982
2118	2-linoleoylglycerol (18:2)	Lipid	Monoacylglycerol	32506	LC/MS Neg	100000987	6250	279.233	3443-82-1	5365676		HMDB11538	14205732	7435928	8858658	4778746	7447772	10791900	4904777	9486261	16674332	12732257	15222464	4.1306e+06	11829836	5469645	7062035	34562544	9560317	12043757	19790574	31348022	11141596	8559174	25091926	22756204	14428923	16580238	14195606	7000334	23373964
281	2-methylbutyrylcarnitine (C5)	Amino Acid	Leucine, Isoleucine and Valine Metabolism	45095	LC/MS Pos Early	100001509	3035	246.17	31023-25-3	6426901		HMDB00378	2359646	3699241	1537439	1999280	1527706	2318535	991810	1445360	1625941	743262	1529383	7237926	3272561	1741470	1400696	3088309	1245082	3085618	3081927	3422945	1122961	832705	1685243	2496656	2961940	1409996	2291742	2471494	3157425
1074	2-methylcitrate/homocitrate	Energy	TCA Cycle	52282	LC/MS Neg	100008929	575	205.035					103489	97961	198716	84136	70782	128891	62246	101972	99087	92638	83126	82939	83102	117157	64275	106252	88008	71633	82222	146285	100200	139158	75818	104338	101910	119244	76717	122646	95153
1291	2-methylmalonylcarnitine (C4-DC)	Lipid	Fatty Acid Synthesis	35482	LC/MS Pos Early	100001596	2440	262.129	149181-64-6	53481628		HMDB13133	137892	214908	262709	154519	219626	297752	115662	208309	237871	243230	187658	138480	313460	198266	185604	311133	134283	50812	162193	265652	198653		340373	296823	309330	197694	146112	183547	318134
2107	2-myristoylglycerol (14:0)	Lipid	Monoacylglycerol	34383	LC/MS Neg	100001408	6230	227.202	27214-38-6	137938		HMDB11530	525076	1428055	1430542	1421230	1186336	1146141	1054207		2573054	925529	1.78619e+06	573444	1.6249e+06	1373860	997764	3187535	742405	1397133	1967535	1629737	1174019	677042	2829621	2901026	1.75831e+06	1958247	1508825		1.83099e+06
2116	2-oleoylglycerol (18:1)	Lipid	Monoacylglycerol	21232	LC/MS Neg	100000943	6500	281.249	3443-84-3	5319879		HMDB11537	12362324	11013420	13956784	7795175	10143315	15633916	8824612	12495113	17855212	20106956	15630420	4671421	11081375	6048059	9597818	35173908	11437123	13378420	21094612	43523924	12223913	14487378	33374784	25309584	16046782	18091180	22610876	13702871	33937984
3318	2'-O-methylcytidine	Nucleotide	Pyrimidine Metabolism, Cytidine containing	57554	LC/MS Pos Early	100010895	2411	258.108	2140-72-9	150971			139709	92513			80131	116657	100099	91028			182177	203568	134537			201895		61768	158670	148014	246152	98815		218765	161187		67920	95987	196125
2130	2-palmitoleoylglycerol (16:1)*	Lipid	Monoacylglycerol	52432	LC/MS Neg	100008953	6016	253.217				HMDB11565	856361	2203813	1960662	1427734	2306816	2530041	823864	1308437	3432869	4544680	3225122	279031	2.29058e+06	1000614	1134191	7914551	1681713	2561804	4507404	4676144	1184388	1598706	3035897	4012513	2908361	2183861	1.37487e+06	1848297	2686858
1891	2-palmitoleoyl-GPC (16:1)*	Lipid	Lysolipid	47118	LC/MS Neg	100001561	5720	568.326				HMDB10383	215030	87688	75366	54312	102851	264589	89951	228001	236300	566433	68729	73750		68379	111340	356915	207155	199073	312441	290183	21717	98798			40665	177575		162143
2111	2-palmitoylglycerol (16:0)	Lipid	Monoacylglycerol	33419	LC/MS Neg	100001048	6400	255.233	23470-00-0	123409		HMDB11533	10552638	20972848	15228339	13124167	16729806	16257870	8629859	7617753	32353324	30314636	24246518	9136135	15321831	13667312	11272309	59356044	20227866	17597660	29170436	33877472	13140480	15934331	60041868	47064892	26829148	26705390	27608952	11503996	17605820
1888	2-palmitoyl-GPC (16:0)*	Lipid	Lysolipid	35253	LC/MS Neg	100001562	6215	570.341		15061532		HMDB61702	5383694	1.80987e+06	2350984	1597713	3038382		2435942	4542042	5249922	8457054	2447869		1979543	3497713	1783315	6512035	5622429	3437635	4259245	6.79115e+06	4225584	3.56121e+06	3357014	2989746	2682676	4585644	2627252	528616	2794192
878	2-phosphoglycerate	Carbohydrate	Glycolysis, Gluconeogenesis, and Pyruvate Metabolism	35629	LC/MS Polar	100000093	4346	184.986	70195-25-4	59	C00631	HMDB03391	15223893	20373166	26084498	12205432	26016420	17787016	12312474	15195987	27839220	20766496	23499360	21015684	26160190	26686006	22084684	28365486	22754008	33764668	29084172	16846004	24025556	24592976	24991880	20072036	28752494	22503212	24843732	13158632	18940876
1931	2-stearoyl-GPE (18:0)*	Lipid	Lysolipid	41220	LC/MS Neg	100003901	6350	480.31				HMDB11129	1227018	314905	904889	172380	739762	1392717	500828	801591	1266495	2528320	696271		884308		656464	2132012	940470	919394	1351068	1179197	601086	244013	786305	1140826	707698	1386953	696996	507905	776477
134	3-(4-hydroxyphenyl)lactate	Amino Acid	Tyrosine Metabolism	32197	LC/MS Neg	240	1379	181.051	6482-98-0	9378	C03672	HMDB00755	1426758	1015789	952981	756823	1111040	1077494	785320	1120177	989760	1127609	1021458	1113191	1412514	1435290	951093	2194567	1121507	879573	1215809	1.52414e+06	1203759	1394382	1329654	1569691	1408828	1286803	1274172	1158503	1124752
1345	3,4-methyleneheptanoylcarnitine	Lipid	Fatty Acid Metabolism(Acyl Carnitine)	52929	LC/MS Pos Late	100009234	917	286.201					371345	242876	415319	191803	275059	237303	385107	449053	421628	434133	144672	145459	131748	141691	374655	203329	124253	512445	226546	318596	457305	301305		147768	22271	324200	309540	275708	190215
3207	adenosine 3'-monophosphate (3'-AMP)	Nucleotide	Purine Metabolism, Adenine containing	35142	LC/MS Neg	100001449	1245	346.056	84-21-9	41211	C01367	HMDB03540	66808	82370	67627	34300	69005	104337	52531	42785	63903	120823	52176	54902	42460	66863	30649	65425	38062	34162	43732	132866	54325	77353	50785	61583	49308	46828	54598	75905	65395
2329	3-hydroxy-3-methylglutarate	Lipid	Mevalonate Metabolism	531	LC/MS Polar	112	2700	161.046	503-49-1	1662	C03761	HMDB00355	976464	1118753	858085	633901	985987	852583	736209	614580	1013501	1477297	929405	837888	1095438	1507382	718691	962917	775713	600636	783009	1280045	870158	1079676	1340835	1159987	1142975	913739	718669	787536	1727439
1376	3-hydroxybutyrate (BHBA)	Lipid	Ketone Bodies	542	LC/MS Polar	254	1443.3	103.04	625-72-9	441	C01089	HMDB00357	449855	1250087	997150	1200031	1454489	1170663	1194714	1315587	564789	575143	2060636	5535803	3944591	2091486	1765287	2365894	4974078	2632811	3053167	4690941	2746111	3589221	1468970	2786593	5093162	1854663	2836442	4178113	3581913
1322	3-hydroxybutyrylcarnitine (1)	Lipid	Fatty Acid Metabolism(Acyl Carnitine)	43264	LC/MS Pos Early	100003926	2400	248.149		53481617		HMDB13127	3653475	6185485	7603265	3101447	6.87887e+06	6991476	4594881	4679957	4167626	4035544	4434520	6.79318e+06	14125602	4058050	5487438	6322618	7751934	5309520	7179048	8060302	6723479	7.86134e+06	4012800	6835476	10287574	5956058	8290414	8.02806e+06	9920169
1323	3-hydroxybutyrylcarnitine (2)	Lipid	Fatty Acid Metabolism(Acyl Carnitine)	52984	LC/MS Pos Early	100009271	2340	248.149				HMDB13127	30127896	38847944	73163952	19108714	51382816	51683896	29057850	24589118	35882128	38021316	24245916	38712484	64186452	25648606	43908008	56823284	27860144	31260688	43996076	37143000	35199824	25294292	31392852	41174960	52308176	27880804	41825144	34305376	49296264
1392	3-hydroxydecanoate	Lipid	Fatty Acid, Monohydroxy	22053	LC/MS Neg	100000997	4634.7	187.134	5561-87-5	26612		HMDB02203	273622	661502	619669	271588	772678	553238	238217	273508	329849	386546	538013	391593	766065	349404	338044	758407	338246	429567	560315	262887	354310	244685	555231	761605	768180	355884	630445	424013	623998
1390	3-hydroxyhexanoate	Lipid	Fatty Acid, Monohydroxy	53230	LC/MS Polar	100006367	1082	131.071	10191-24-9	151492			189731	228452	219706	162170	183959	222814	132114	191675	166994	231497	152197	109489	148005		144283	221842	105804	163755	188805	214985	279138	170539	197542	215481	277717	153919	204873	240878	271761
303	3-hydroxyisobutyrate	Amino Acid	Leucine, Isoleucine and Valine Metabolism	1549	LC/MS Polar	111	1619	103.04	2068-83-9	87	C06001	HMDB00336	206520	470205	294508	295562	293336	471480	140461	381420			380240	1103745	624833	258496	271389	597929	451558	571369	709612	687201	613907	322700	243817	348994	401788	222425	308611	634578	558351
1394	3-hydroxylaurate	Lipid	Fatty Acid, Monohydroxy	32457	LC/MS Neg	100001112	5175	215.165	53941-38-1	94216		HMDB00387	433178	1177834	1103414	429993	1178527	894101	218127	327159	509639	683002	996332	446917	1042984	526303	338094	1221517	381128	763106	811853	323467	456511	268258	584199	1092068	1199369	335096	1056067	618150	912672
1391	3-hydroxyoctanoate	Lipid	Fatty Acid, Monohydroxy	22001	LC/MS Neg	100000773	3446	159.103	88930-08-9	26613		HMDB01954	247512	265044	291423	197319	291395	278548	179876	173726	233364	237471	149840	200854	269962	152106	127832	313341	216977	178097	198416	229812	291498	193389	253030	300869	303863	196782	280787	289239	305047
1398	3-hydroxypalmitate	Lipid	Fatty Acid, Monohydroxy	27503	LC/MS Neg	100000983	5476	271.228	928-17-6	301590		HMDB10734	3974425	3.23636e+06	3.01676e+06	2787998	3424280	4446138	1.76179e+06	3.33092e+06	6663541	5631612	3296969	1298905	1.86242e+06	936736	1.18062e+06	7255532	2651039	1.60512e+06	4179458	3.98727e+06	2.06895e+06	1708993	2.44164e+06	3842645	1.81028e+06	2675140	3564791	3092013	3285088
1428	3-hydroxystearate	Lipid	Fatty Acid, Monohydroxy	52938	LC/MS Neg	100008933	5674	299.259	45261-96-9	5282907			1651220	1257140	1.8706e+06	1.01644e+06	1466365	1.86617e+06	1.2302e+06	1410015	2712669	1.75707e+06	1387054	716313	1.03442e+06	771257	1.17459e+06	2493116	1204774	2.08163e+06	2.0785e+06	1.98983e+06	1767180	1205223	1048658	1186447	1544230	2075858	2323017	1.58977e+06	1616542
206	3-indoxyl sulfate	Amino Acid	Tryptophan Metabolism	27672	LC/MS Neg	100000467	2222.2	212.002	2642-37-7	10258		HMDB00682	448692	953816	494746	458559	365595	472096	451998	609677	705725	532947	1846764	727352	250406	1101397	589519	930591	333269	899767	1362120	2405705	2218022	1159427	1.94855e+06	2325913	1322116	2.00043e+06	762485	792888	1.88496e+06
3309	3-methylcytidine	Nucleotide	Pyrimidine Metabolism, Cytidine containing	35132	LC/MS Pos Early	100001466	2176	258.108	21028-20-6	159649			450547	236173	340568	216725	289273	358735	427834	736424	352148	459054	218395	131403	173514	121162	366164	383556	268226	199109	458429	303559	176701	206468			189130	211222	158762	243891	387461
63	3-methylhistidine	Amino Acid	Histidine Metabolism	15677	LC/MS Pos Early	100000042	2670	170.092	368-16-1	64969	C01152	HMDB00479	9133245	8710100	10603531	13631031	9901914	10016694	7716369	17635742	9983220	6924579	16314752	11369614	13479868	11253535	17597864	6844052	9291783	10101548	14726115	11419491	12192577	10120802	14618971	15305187	18596512	20117124	12961598	10881854	18059654
879	3-phosphoglycerate	Carbohydrate	Glycolysis, Gluconeogenesis, and Pyruvate Metabolism	1414	LC/MS Neg	132	583	184.986	80731-10-8	724	C00597	HMDB00807	13311874	14091570	15384529	7759996	21890496	14195837	6965609	12418709	21947798	19958926	20171742	15758524	20756088	21121818	18003436	27118768	19958832	25441440	25231692	12694407	17716336	22233870	21479388	17402214	23420940	18214802	19939056	10896018	12655132
2249	3-sulfo-nervonoyl-galactosylceramide (d18:1/24:1)	Lipid	Sphingolipid Metabolism	52621	LC/MS Polar	100001880	700	888.624					1295382	1164908	1127496	473482	1008433	1252244	866074	639150	1259917	1722699	570563	195455	256263	740445	532822	1089515	540054	618204	814277	1396393	1081397	1116544	1110663	779858	927865	1107603	1102815	859830	2158970
3297	3-ureidopropionate	Nucleotide	Pyrimidine Metabolism, Uracil containing	3155	LC/MS Pos Early	1053	875	133.061	462-88-4	111	C02642	HMDB00026	980880	2644475	1428506	1388294	1418820	1101682	847313	978829	1391408	2001294	1700825	1831742	2148192	1616670	982756	1399503	1411242	1316809	2232192	4435824	4372063	3318228	5363732	5043031	2589658	2873816	2203815	1918272	2347100
2364	4-cholesten-3-one	Lipid	Sterol	38125	LC/MS Pos Late	100002227	2520	385.346	601-57-0	91477	C00599	HMDB00921	1015620	967204	1109042	1211705	856738	1064049	959498	1322283	1146255	1192854	702696	969823	604388	987320	1029945	921057	1090815	902767	1053129	1376505	2251687	1591624	1393388	1166587	1051196	1405950	1120224	1.58932e+06	1562239
3495	4-ethylphenylsulfate	Xenobiotics	Benzoate Metabolism	36099	LC/MS Neg	100001756	3580	201.023	123-07-9		C13637		35528	45170	56498		38087	18313	27023	28052	339796	29235	507285	34160	22860	54879	572247	103130		195140	177224	608615	797409	106576	2.02244e+06	1324359	154648	107181	88494	47417	112310
398	4-guanidinobutanoate	Amino Acid	Guanidino and Acetamido Metabolism	15681	LC/MS Pos Early	100000096	2320	146.092	463-003;463-00-3	500	C01035	HMDB03464	2426107	2416375	2247119	1.88316e+06	2638381	3012408	1539401	2425434	2644045	3.35142e+06	5350263	1.93461e+06	2805674	3160606	4248843	8359366	2662124	2718442	2812679	4991661	4796392	4741509	4409049	4831932	4711670	4027279	4394191	9349655	4756938
1439	4-hydroxy-2-nonenal	Lipid	Fatty Acid, Oxidized	38309	LC/MS Neg	143	4745	155.108	75899-68-2;128946-65-6	1693		HMDB04362	438063	423196	543447	253869	318134	391605	394518	410150	388774	456220	399510	458486	380594	369716	438924	389609	449833	240680	373743	363084	370546	403564	350805	392385	579520	702109	472336	427155	377385
1379	4-hydroxybutyrate (GHB)	Lipid	Fatty Acid, Monohydroxy	34585	LC/MS Pos Early	100001507	1148	87.0441	502-85-2	10413	C00989	HMDB00710	2363379	1476056	2722740	1433665	2565617	2207268	2054315	1832676	2175479	3149236	4049813	1885281	3824575	1574623	1497151	1797012	1298821	3834574	3750621	2163957	2408074	1896036			1737012	896504	2688807	1428759	1833421
417	4-hydroxy-nonenal-glutathione	Amino Acid	Glutathione Metabolism	48487	LC/MS Neg	100006240	3319.2	462.192	99927-70-5				4402525	2553682	2901188	2467282	2713248	3678558	2569502	4423394	2866321	5456088	2491942	1967602	1780527	2546746	1870538	2.85694e+06	2637682	2103788	2483204	3978618	2754376	3.614e+06	1794727	1.80238e+06	2406153	3.04275e+06	3057266	4323597	3461551
77	4-imidazoleacetate	Amino Acid	Histidine Metabolism	32349	LC/MS Pos Early	100001207	2055	127.05	645-65-8	96215	C02835	HMDB02024	139393		82947		93567		72640												141786		167216	135371	208385			162069	163312	91012	195810
3241	guanosine 5'- monophosphate (5'-GMP)	Nucleotide	Purine Metabolism, Guanine containing	2849	LC/MS Pos Early	347	800	364.065	5550-12-09	6804	C00144	HMDB01397	10363003	9671474	11449563	9571070	12114073	11471699	9840779	11862648	10790001	11458358	8190356	9753958	9350678	10299886	6773794	9853889	11183317	7191615	10030428	8682787	8918691	9942083	10611757	9860842	12144900	10515992	9690615	8525213	7837406
92	5-(galactosylhydroxy)-L-lysine	Amino Acid	Lysine Metabolism	43582	LC/MS Pos Early	100002462	2755	325.161	32448-36-5				360249	462677	423956	317731	430068	394148	315226	376910	424862	465358	370297	377526	399860	385822	296488	500178	326979	296216	422485	439731	338119	426232	513277	496795	447680	529634	418193	388090	457623
107	5-aminovalerate	Amino Acid	Lysine Metabolism	18319	LC/MS Pos Early	100000454	2220	118.086	660-88-8	138	C00431	HMDB03355	8475312	8531093	9525683	2611464	8490975	8919164	10122477	11894634	11321203	15342596	7.8407e+06	6528658	2986805	11690229	9320130	12777677	12456831	8567067	11449808	10230313	15599783	14358564	15057267	15035344	13621839	17565902	11044217	11358346	17927418
1088	5-dodecenoate (12:1n7)	Lipid	Medium Chain Fatty Acid	33968	LC/MS Neg	100001232	5224	197.155	2430-94-6	5312378		HMDB00529	894223	960404	807622	498032	1.99548e+06	833064	294596		466433	431922	753683	646881	1109473		494889	926941	524403	487085	1533450	1661773			546529	947188	894618		680258	638607	1754114
390	5-methylthioadenosine (MTA)	Amino Acid	Polyamine Metabolism	1419	LC/MS Pos Early	212	2752	298.097	2457-80-9	439176	C00170	HMDB01173	2265088	2871100	3018464	2437934	4214348	4418843	2884608	2845028	3255842	3063863	3030607	2492040	4.15678e+06	3431456	2821603	4.17806e+06	2264807	2405732	4922871	4.04152e+06	3.89015e+06	4878485	5765651	5129202	4075682	4738660	4294021	3291221	3592612
409	5-oxoproline	Amino Acid	Glutathione Metabolism	1494	LC/MS Neg	1021	738.5	128.035	98-79-3	7405	C01879	HMDB00267	3758810	4042589	4.16378e+06	3590552	4364495	3870519	3300327	3927404	4285527	4619810	5513277	4672769	4.16526e+06	3988855	5105120	4117096	3722043	2527461	2637321	4311653	3548371	3663837	4154980	4393971	3532438	4714490	4766586	4193323	3872951
892	5-phosphoribosyl diphosphate (PRPP)	Carbohydrate	Pentose Phosphate Pathway	36840	LC/MS Neg	166	570	308.978	108321-05-7	7339	C00119	HMDB00280	345843	267745	217804	167858	179045	244931	123001	292452	175824	407250	366016	294081	466978	290207	105356	270207	352427	256601	160487	133314	104805	75176	125931	92387	129360	115983	119328	120704	138688
888	6-phosphogluconate	Carbohydrate	Pentose Phosphate Pathway	15442	LC/MS Neg	100000341	583.9	275.017	921-62-0;53411-70-4	91493	C00345	HMDB01316	193333	180654	181598	114705	120250	229321	93502	183368	200751	234903	137863	211903	175291	276433	94071	220474	166365	182801	201279	142572	135607	122530	140371	137958	64902	97654	71441	126874	111065
2385	7-hydroxycholesterol (alpha or beta)	Lipid	Sterol	47890	LC/MS Pos Late	100005999	1930	367.336		107722		HMDB06119	1063879	1303802	1101415	1350621	738281	1460956	1062906	1364809	1743701	1149138	827168	395607	594218	466824	883329	760007	667738	674932	1238017	1764603	1360610	1447644	857853	1104771	811415	961552	1269700	1639928	1697882
3249	7-methylguanine	Nucleotide	Purine Metabolism, Guanine containing	35114	LC/MS Pos Early	100001456	2175	166.072	578-76-7	11361	C02242	HMDB00897	464351	523015	539690	451792	488049	497255	411605	559905	514038	532279	935707	611107	669394	539177	532710	624069	502705	592373	856474	665131	880248	631792	541511	1005849	659805	583726	547572	478435	690067
1405	8-hydroxyoctanoate	Lipid	Fatty Acid, Monohydroxy	21239	LC/MS Neg	100000956	2300.4	159.103	764-89-6	69820		HMDB61914	217535	125804	90482	111289	141028	125985		227382		252981	126926	277833	110956	135630	91706		223383		104222	241092	144134	148488		37998	235044	127155		179106	399784
1432	9,10-DiHOME	Lipid	Fatty Acid, Dihydroxy	38399	LC/MS Neg	179	5180	313.238	263399-34-4	9966640	C14828	HMDB04704	553364	286621	594275	216705	416528	419093	307504	469941	401637	487723	449442	470070	422835	537284	280535	395013	506832	403279	258199	514868	452388	305252	443798	417272	454467	460702	337511	410016	977405
1321	acetylcarnitine (C2)	Lipid	Fatty Acid Metabolism(Acyl Carnitine)	32198	LC/MS Pos Early	100000802	2282	204.123	5080-50-2	1	C02571	HMDB00201	1188880896	1320791680	1233199488	939453888	1368687360	1445674240	1206097920	1255603200	1495090816	1321775488	1028251392	950155264	1336208640	1371702656	1282401280	1282321024	1087042048	893203584	1241895168	1061220352	1097584640	1363571840	1624262784	1568965504	1442840832	1492155776	1298307712	1175950848	1385027584
1076	acetylphosphate	Energy	Oxidative Phosphorylation	15488	LC/MS Polar	1211	4013.9	138.98	94249-01-1	186	C00227	HMDB01494	5925616	6967128	6874002	5234759	7080181	6285739	5823500	5892829	7.12281e+06	6756377	6570891	6150165	7.10818e+06	6817379	6097864	7735668	6531325	8635796	6830239	6798013	8.13133e+06	6889861	7129284	7270193	8034927	7.29966e+06	6428311	5777325	5815206
3214	adenine	Nucleotide	Purine Metabolism, Adenine containing	554	LC/MS Pos Early	880	2221	136.062	73-24-5	190	C00147	HMDB00034	11499393	7954680	6654599	5779313	5604360	7708207	19248726	9203715	9554280	6272823	24816646	4.93287e+06	35812688	5380517	9974212	21209892	15327172	18605202	15407977	6659109	7677098	6720011	2796162	4942800	10124191	9511104	14962146	10960330	10768350
3213	adenosine	Nucleotide	Purine Metabolism, Adenine containing	555	LC/MS Pos Early	798	2169	268.104	58-61-7	60961	C00212	HMDB00050	1703149	1.54392e+06	1263128	1432668	980708	2101996	1659225	4.17516e+06	2024411	1467677	1184662	822521	1.02401e+06	814513	1382020	1.93119e+06	1363703	1025747	1434868	1872238	1017631	1614414	1511979	1932264	2139654	1832605	1015711	999812	2329887
3211	adenosine 3',5'-diphosphate	Nucleotide	Purine Metabolism, Adenine containing	15691	LC/MS Neg	1214	575	426.022	75431-54-8	159296	C00054	HMDB00061	446765	515765	422746	362394	471522	731991	355576	390029	528398	634874	355437	322802	419359	416529	310312	547879	337813	322388	422875	544567	422221	420889	406866	395869	385574	352498	479064	538378	414605
3205	adenosine 5'-diphosphate (ADP)	Nucleotide	Purine Metabolism, Adenine containing	3108	LC/MS Neg	208	680	426.022	20398-34-9	6022	C00008	HMDB01341	3107039	3447904	3008002	3.01713e+06	2852969	3.56067e+06	2122145	2454666	4691205	2899694	3.35609e+06	2247384	3044493	2504778	2844293	4125356	3677383	3170887	3164884	2432037	2555155	2496070	3060744	3550477	2844074	2905471	3301101	2482134	2436143
1144	adrenate (22:4n6)	Lipid	Polyunsaturated Fatty Acid (n3 and n6)	32980	LC/MS Neg	100001193	5678	331.264	2091-25-0	5497181	C16527	HMDB02226	15973976	16415893	13142935	8.27419e+06	22323488	18812908	13413319		22671052	22869460	21938010	12296970	20954774	17435538	14392057	30347106	17254348	22709968	26365438	23847032	27721448	11293069	25586326	21296084	40819280	28809492	27701982	16412657	15822718
1351	adrenoylcarnitine (C22:4)*	Lipid	Fatty Acid Metabolism(Acyl Carnitine)	57528	LC/MS Pos Late	100015850	1415	476.373					5364165	3204851	3449233	1535732	5600609	5151853	934372	2267324	806442	2334304	2814822	2954668	3818691	1136819	1302271	2132351	956258	2962876	3.06509e+06	4071538	1323713	683758	1402410	2700065	3379438	1405823	3420878	3453792	2513099
3186	AICA ribonucleotide	Nucleotide	Purine Metabolism, (Hypo)Xanthine/Inosine containing	38325	LC/MS Pos Early	216	797	339.07	3031-94-5	65110	C04677	HMDB01517	175304	151727	280470	357912	315809	273717	184398	451198	107105	212258	206436	246312	194263	203824	118753	133179	238007	185820	206480	138954	118831	198052	163688	195193	285095	187533	186389	168150	125633
28	alanine	Amino Acid	Alanine and Aspartate Metabolism	1126	LC/MS Pos Early	811	1700	90.055	56-41-7	5950	C00041	HMDB00161	626928000	658009984	579826432	509924896	576988352	591471488	505483328	630700544	586909184	583990912	620449536	627945408	707637376	523220960	503056768	548596992	447314592	540761344	664164800	594129600	577020800	555152384	562927488	598189440	677869888	597077056	584271488	515699040	573351040
3201	allantoin	Nucleotide	Purine Metabolism, (Hypo)Xanthine/Inosine containing	1107	LC/MS Polar	1002	1672	157.037	97-59-6	204	C02350	HMDB00462	6432025	8612391	6841837	7293567	7857634	9266953	7931345	8822666	8113992	7782974	10010045	10015172	8551323	8886123	7804965	5865119	7676820	6784870	8552780	8559686	9805540	8975306	10064303	9565996	9154553	9586548	7502149	8187411	8326313
247	alpha-hydroxyisocaproate	Amino Acid	Leucine, Isoleucine and Valine Metabolism	22132	LC/MS Neg	100000706	1840	131.071	10303-64-7	83697	C03264	HMDB00746		50373	29082	60007	48319		60817		49302	99189	63992		79196	100190	86773	83052		68024	127260	94386	45596				42128				35197
279	alpha-hydroxyisovalerate	Amino Acid	Leucine, Isoleucine and Valine Metabolism	46537	LC/MS Polar	100001300	1052	117.056	600-37-3	99823		HMDB00407	2331983	2.3298e+06	1646744	2414280	3014848	2.71888e+06	2618284	2974425	2551432	2455131	2696165	2410265	2278800	2301458	2670136	2659486	2064324	2042845	2827847	1117297	832846	1033388	730855	727608	801588	951392	992704	709648	1018670
1059	alpha-ketoglutarate	Energy	TCA Cycle	528	LC/MS Polar	93	2700	145.014	305-72-6;328-50-7;22202-68-2	51	C00026	HMDB00208	1211967	1.48231e+06	1331134	1325227	1601731	950682	1472965	1484537	1461651	1596917	737213	973445	521472	1060146	678040	540855	1160560	714966	812402	1398952	1014070	1409115	1.36698e+06	1275526	1490332	1541650	1071787	1140189	1346799
3206	adenosine 5'-monophosphate (AMP)	Nucleotide	Purine Metabolism, Adenine containing	32342	LC/MS Pos Early	209	1013	348.07	149022-20-8	6083	C00020	HMDB00045	1367364	1749408	2442500	1470826	2661221	1.87466e+06	1292894	1241380	1290129	1448685	2377909	2867217	2842679	2928801	2212183	1767226	1292146	1487501	2130310	1731301	1899507	1607894	1929140	1452503	1455067	1.86899e+06	1689273	1173598	1411256
441	anserine	Peptide	Dipeptide Derivative	15747	LC/MS Pos Early	100000044	2924	241.13	10030-52-1	112072	C01262	HMDB00194	2601182976	2390936320	2394107648	2594364928	2530780160	2910142976	2496049408	3009419264	3022716672	2634330880	3129575936	2628967680	3132998656	2919305216	3192265728	3347803648	2676938496	2565817344	3187624960	2118705152	2472302848	2067939072	2337508608	2167720448	2174201856	2339228672	2039185408	1974319104	1966578944
922	arabitol/xylitol	Carbohydrate	Pentose Metabolism	48885	LC/MS Polar	100006430	1932.4	151.061		6912	C01904		515411	666193	552049	621533	669760	747187	598360	695375	795397	786429	718558	658886	749605	539597	580602	443836	601285	437662	560778	637542	637557	581617	624704	599869	582325	488695	519729	435928	574046
924	arabonate/xylonate	Carbohydrate	Pentose Metabolism	48255	LC/MS Polar	100006115	2664.6	165.04					2127347	2489958	2220857	2.72701e+06	2996424	2.99274e+06	2171390	2.8524e+06	3.78065e+06	2499499	2394092	2429786	2530246	2702632	2328715	2715671	2143785	1822766	2360919	2479960	2346307	2086947	2335150	2357957	2067745	2420451	2115492	1585760	2231421
1113	arachidate (20:0)	Lipid	Long Chain Fatty Acid	1118	LC/MS Neg	893	6295	311.296	506-30-9	10467	C06425	HMDB02212	12630457	8163499	6.94454e+06	8827380	10944398	14776893	10312939	9914664	16994224	16662512	11017342	9668185	7269881	11295313	7433089	19787764	15740943	10536711	13414939	17347404	13632723	9738273	17340418	12513223	11062719	16187278	13623090	9186202	12108451
1143	arachidonate (20:4n6)	Lipid	Polyunsaturated Fatty Acid (n3 and n6)	1110	LC/MS Neg	229	5535	303.233	506-32-1	444899	C00219	HMDB01043	111365008	147845328	198432576	39636804	187852496	169730448	74045024	115970064	312707840	234965248	187716944	118318000	136036656	184242672	97300240	433883328	158735056	154160176	352462592	228930720	194309488	99028816	292333024	329675616	207461344	300987296	192145792	94549360	182393392
1350	arachidonoylcarnitine (C20:4)	Lipid	Fatty Acid Metabolism(Acyl Carnitine)	57518	LC/MS Pos Late	100015837	1353	448.342					23593380	16937240	14865087	10754265	22821756	23113372	5015004	13619037	6024351	9718234	9828956	19111352	10352187	6038607	6931371	12282328	7013518	9773361	10814318	26277254	6296704	6137030	13741452	20609878	18888412	9369232	16165611	20664388	15385313
1349	arachidoylcarnitine (C20)*	Lipid	Fatty Acid Metabolism(Acyl Carnitine)	57513	LC/MS Pos Late	100015833	1512	456.405				HMDB06460	9680147	8673142	10236494	2587880	13588257	9093261	1589193	2561147	3097091	5616582	16986116	10476553	14088548	1594533	2330885	10660100	1718955	12298786	11500096	8317132	3518754	1398615	2736701	6450875	10940464	1482289	14403566	7123346	10259664
372	argininate*	Amino Acid	Urea cycle; Arginine and Proline Metabolism	57461	LC/MS Pos Early	100002769	2150	176.103	157-07-3	160437		HMDB03148		65272	69394		83509	118796	94486	71746	112504	64163	142350	141368	150395	137363	68624		57082	49614	215852	117182	126473	90233	126461	148010	157599	171501	109610	112935	186555
342	arginine	Amino Acid	Urea cycle; Arginine and Proline Metabolism	1638	LC/MS Pos Early	231	2825	175.119	1119-34-2	232	C00062	HMDB00517	371791904	273691072	279279936	258000160	319881920	257193600	254078560	289042592	264662736	324657920	333017184	278076480	302557888	264714304	408967008	310458464	250789968	206118528	265673792	289202272	232216896	248757488	353591488	335818784	334273888	444461728	310010464	229727040	267085936
343	argininosuccinate	Amino Acid	Urea cycle; Arginine and Proline Metabolism	15497	LC/MS Pos Early	232	2745	291.13	156637-58-0	828	C03406	HMDB00052	670001	425812	432136	190571	662815	558173	342514	282765	298055	359350	594097	457946	706376	373081	507128	527936	225275	257413	477072	523463	455363	551392	621375	830135	955772	731209	857859	477296	591836
38	asparagine	Amino Acid	Alanine and Aspartate Metabolism	512	LC/MS Pos Early	917	1225	133.061	70-47-3	6267	C00152	HMDB00168	59170944	59644876	52730424	55248056	68750528	54501744	59419560	56230964	62387392	52937572	57655400	68968704	54977448	62447272	60958032	87793568	62562648	40812060	56888072	71564736	52759836	58303420	69019752	77488864	76489040	78997200	75191744	58309244	57165760
34	aspartate	Amino Acid	Alanine and Aspartate Metabolism	443	LC/MS Pos Early	234	1165	134.045	56-84-8	5960	C00049	HMDB00191	74327872	93105688	83275952	89491968	102382976	88873504	84820328	79724024	75894424	75704928	79172392	83056136	85426288	80188288	65241784	72098536	74261824	58156164	71429720	106895152	69929248	90664808	103896624	117263760	102894640	82369120	86920216	76187480	72645760
1233	azelate (nonanedioate)	Lipid	Fatty Acid, Dicarboxylate	18362	LC/MS Neg	2029	1276	187.098	123-99-9	2266	C08261	HMDB00784	735836	458280	470331	438020	323360	579229	370315	620986	343116	696737	334415	481767	233752	408239	284439	274688	808211	327929	235586	1282303	441421	645999	234077	207844	469702	480462	358320	997380	1349251
2228	behenoyl dihydrosphingomyelin (d18:0/22:0)*	Lipid	Sphingolipid Metabolism	57331	LC/MS Pos Late	100009026	3150	789.684				HMDB12091	1.878e+06	1.46265e+06	879303	479036	1.05405e+06	932472	928677	736634	1202704	1.91647e+06	358096	393385	292235	1.02992e+06	474833	906814	664730	576187	592316	1158770	511143	935974	1203869	865336	741591	830526	897360	738153	1960575
2231	behenoyl sphingomyelin (d18:1/22:0)*	Lipid	Sphingolipid Metabolism	48492	LC/MS Pos Late	100006294	3083	787.669				HMDB12103	30427154	33290536	31025914	16153982	35498608	29657364	22884454	25260396	28964618	33776652	17290092	18753568	18546376	26461392	20650860	23523504	18955400	20746900	26302746	26370146	25463444	24570242	24888032	20403768	29054896	25690848	24263060	22687154	35449064
1352	behenoylcarnitine (C22)*	Lipid	Fatty Acid Metabolism(Acyl Carnitine)	57514	LC/MS Pos Late	100015832	1561	484.436					629237	614350	592478	217175	1053315	698708	157150	228446	272416	348183	886555	542704	1218602	170777	210593	532054		895381	685701	695087	238227	144355	340088	403525	690675	161073	883206	406572	842740
51	beta-citrylglutamate	Amino Acid	Glutamate Metabolism	54923	LC/MS Neg	100003271	530	320.062	73590-26-8	72715786	C20775		65014	19833	19627		26409	31670			20051	39369			19258	37956		26175				46090				16666	21197		18896		43885
3703	beta-guanidinopropanoate	Xenobiotics	Food Component/Plant	35101	LC/MS Pos Early	100001411	2145	132.077	353-09-3	67701	C03065	HMDB13222	4679586	18790936	5377623	13036602	21151004	14156558	11745128	20368124	9157084	17422582	14057192	8629761	7840824	10465366	11906853	28129344	14148828	6394994	14169830	15648010	9720963	7.95585e+06	12001935	14739536	11223151	14819704	20494156	11010807	11728694
259	beta-hydroxyisovalerate	Amino Acid	Leucine, Isoleucine and Valine Metabolism	12129	LC/MS Polar	1442	1149.8	117.056	625-08-1	69362		HMDB00754	343093	361658	267765	183306	240982	100444	271189	142326	328045	298218	311449	161752	233380	161348	218567	172757	291010	220868	353885	315432	124463	214191	248488	123121	283812	288240	260935	236407	269303
6	betaine	Amino Acid	Glycine, Serine and Threonine Metabolism	3141	LC/MS Pos Early	799	1064	118.086	107-43-7	247	C00719	HMDB00043	188102848	144071040	132003496	174477552	171673360	163464800	160015632	200648656	226392304	138642160	121740304	146114672	102020152	182813216	153913920	252812464	120852864	144194144	183433824	193225600	152298800	202013232	268833696	204374960	210777952	215668480	173352064	162254096	221225280
2533	beta-muricholate	Lipid	Primary Bile Acid Metabolism	31885	LC/MS Neg	100001066	4794	407.28	2393-59-1	5283853	C17726	HMDB00415	269661	65490	137176	143382	98744	100668	157266	146983	16995	74120	66608	185771	216141	390560	86264	2659835	35356	80424	255546	416143	216702	272442	271512	35911	109776	197126	234241	275771	5792396
3402	biopterin	Cofactors and Vitamins	Tetrahydrobiopterin Metabolism	12358	LC/MS Neg	1548	1398	236.079	22150-76-1	445040	C06313	HMDB00468		26067	26058		25402	29409	30812	33078			26531	23709		32384		18409	38191	13830		24570	22402	24771	34761	47368	40660	39216	21073	21501	19692
1303	butyrylcarnitine (C4)	Lipid	Fatty Acid Metabolism (also BCAA Metabolism)	32412	LC/MS Pos Early	100001054	2860	232.154	25576-40-3	439829	C02862	HMDB02013	24364036	23037876	26669628	17819628	30940428	35229112	20869918	18848868	23251360	25820352	23238700	27327602	36342132	15655736	20675372	30406060	16901080	22885260	25897996	26449520	17753066	16174536	18281364	24784604	29491416	18271214	27831870	27990988	26226588
2367	campesterol	Lipid	Sterol	33997	LC/MS Pos Late	100001269	2873	383.367	474-62-4	173183	C01789	HMDB02869	137830	322986	326566	142846	298161	418329	219093	88692	408374	407822	239776	316807	324875	247538	265254	156442	251309	355804	419667	211433	460199	432953	419327	561783	664149	570477	486031	324516	480459
53	carboxyethyl-GABA	Amino Acid	Glutamate Metabolism	40007	LC/MS Pos Early	100003260	2085	176.092	4386-03-02	2572		HMDB02201	273896	254454	242438	232449	200492	348852	197570	304558	289937	339005	163308	211465	245678		229289	257938	160281	191589	338453	297280	372776	331194	181234	222803		306299	319796	301624	482239
1371	carnitine	Lipid	Carnitine Metabolism	15500	LC/MS Pos Early	100000007	1978	162.112	461-05-2	10917	C00318	HMDB00062	546751232	544872768	502637504	610089984	583907520	606166272	547055808	630342400	656222464	473841056	427993408	471925248	513920704	458346592	548604736	418138944	439736160	331920864	413981856	584685312	453088128	670093120	840085504	630361792	596387584	654968704	660965824	496207744	646713792
73	carnosine	Amino Acid	Histidine Metabolism	1768	LC/MS Pos Early	249	2942	227.114	305-84-0	439224	C00386	HMDB00033	1608893696	1736508288	1623124352	1785388800	1528661632	1717607168	1595171328	2041399168	1957682944	1373038464	1542139008	1609094784	1928321664	1473601536	1971981440	1627718272	1677376512	1234425600	1580256896	807522432	932181504	832484096	870057408	758980992	835410880	859568576	788583616	707322752	731537472
1579	cytidine 5'-diphosphocholine	Lipid	Phospholipid Metabolism	34418	LC/MS Polar	1220	4200	533.106	33818-15-4	13804	C00307	HMDB01413	791389	839794	688043	934632	1023009	962200	872701	1609584	725237	800508	930937	897915	966717	1080519	979544	887992	944323	863795	1763975	902992	910390	914739	1264359	864418	1273433	994444	997898	917728	849062
1585	cytidine-5'-diphosphoethanolamine	Lipid	Phospholipid Metabolism	34410	LC/MS Polar	100001407	4210	445.053	72842-05-8	123727	C00570	HMDB01564	278949	326470	318801	263586	325199	331306	270672	314619	314937	408058	383957	415741	503246	459380	233316	371300	328966	344949	388596	412133	316545	423140	369394	341502	356878	294995	285711	248519	292025
2609	ceramide (d18:1/14:0, d16:1/16:0)*	Lipid	Ceramides	57432	LC/MS Pos Late	100015735	2477	510.488					251333	268226	290296	244985	300781	252943	177162	224094	347197	354061	307159	351915	329350	404616	254354	513698	416129	209650	379702	380441	291621	254938	472317	456626	496523	428412	283998	342436	302820
2611	ceramide (d18:1/20:0, d16:1/22:0, d20:1/18:0)*	Lipid	Ceramides	57440	LC/MS Pos Late	100015755	3920	594.582					2153502	2983264	2230541	1661968	2603852	2201378	1846985	2149988	2826977	2420147	1746646	2102979	2021066	1878956	1754352	2207846	1853559	1862317	1986303	1930470	1576269	1823644	2090336	2.03342e+06	2.07443e+06	1877795	1692546	1548916	1742187
2612	ceramide (d18:2/24:1, d18:1/24:2)*	Lipid	Ceramides	57443	LC/MS Pos Late	100015744	3858	646.613					4810016	4281488	4368095	3062411	4469470	4.53032e+06	3632322	5114392	3921297	4147986	4149591	4980402	4062098	4434138	4032015	5007582	4651109	3767010	3902276	5679362	3937349	3684662	5719630	5220648	5914559	5.17851e+06	4475833	4200566	5177743
237	C-glycosyltryptophan	Amino Acid	Tryptophan Metabolism	48782	LC/MS Neg	100006379	1777	365.135	180509-18-6	10981970			136601	96656	87368	61331	83458	111643	83742	127535	94918	119842	63915	126083	84459	110832	84214	80508	105665	56141	73007	123395	43780	77990	69876	64790	62035	75305	41735	65736	59782
1550	chiro-inositol	Lipid	Inositol Metabolism	37112	LC/MS Polar	100001859	3191.2	225.062	643-12-9		C19891	HMDB34220	194512	261696	207304	236245	267273	271654	287272	236568	292958	255150	162619	177928	144369	195431	188305	122298	125561	158856	156327	259921	185724	221633	208861	183750	211733	215378	197095	193384	179587
2527	cholate	Lipid	Primary Bile Acid Metabolism	22842	LC/MS Neg	136	5165	407.28	81-25-4	221493	C00695	HMDB00619			55597										81207	211109		870862			74720	900853	105912	187034	107487				146861	275174	8611429
2342	cholesterol	Lipid	Sterol	63	LC/MS Pos Late	266	2707	369.352	57-88-5	11025495	C00187	HMDB00067	38863412	42847584	34258264	30257792	37900908	39524180	33467972	37191316	42369052	38345456	31573528	27926200	29739016	25897240	34484600	39989596	30826992	32371910	38045496	40515596	32468926	35406064	38106272	36739376	36834288	34184312	36249104	32975976	42610016
1577	choline	Lipid	Phospholipid Metabolism	15506	LC/MS Pos Early	1256	1961	104.107	67-48-1	305	C00114	HMDB00097	360397152	355297568	304572128	340724448	354340224	417769792	402084800	359291200	392417568	397539264	320422752	456160288	291348480	492939424	207192336	536120448	328924544	357752768	400614048	408154112	263219392	328282176	290318048	418484800	394427648	336653600	240820480	428390272	308190848
3724	cinnamoylglycine	Xenobiotics	Food Component/Plant	38637	LC/MS Neg	100002253	3127	204.067	16534-24-0	709625		HMDB11621	36246	99191	149992	18600	16812	25527			61714		73446	62532	17239		55256	68006	24494	100311	240810	42693	355407	33696	86909	388356					58125
1330	cis-4-decenoylcarnitine (C10:1)	Lipid	Fatty Acid Metabolism(Acyl Carnitine)	38178	LC/MS Pos Late	100002259	1057	314.233	98930-66-6				1547774	1266836	1451562	3056498		2199051	1560325	1.90255e+06	1057628	1012565	1022044	1632356	1054604	320912	857022	1216169	804201	978562	912252	2448622	658996	766157	905652	1442921	1201877	733157	1341584	2200235	1860893
1053	citrate	Energy	TCA Cycle	1564	LC/MS Neg	1124	582	191.02	77-92-9	311	C00158	HMDB00094	23505728	33681468	25124980	27039220	31847802	34194284	28736678	46394572	22765376	28721646	22666546	42157032	48247704	48070792	32804532	24400538	38744124	15911074	25494880	16905850	14204453	19250754	42405532	33289044	16233117	16204326	11097391	18208810	12373042
350	citrulline	Amino Acid	Urea cycle; Arginine and Proline Metabolism	2132	LC/MS Pos Early	391	1520	176.103	372-75-8	9750	C00327	HMDB00904	195497200	231718960	188306656	218137888	247379344	231121968	210535056	235746784	229102656	221303360	245988128	194278544	187467680	179763744	256198352	188276240	177634176	154187136	183962560	234242176	198845376	204489952	260032000	200612112	228244720	260783072	216510144	183346864	214423152
3304	cytidine 5'-monophosphate (5'-CMP)	Nucleotide	Pyrimidine Metabolism, Cytidine containing	2372	LC/MS Pos Early	282	835	324.059	63-37-6	6131	C00055	HMDB00095	2990660	4739262	3453430	4586469	5127386	4911404	3.73477e+06	4281943	5740473	4332853	3.33568e+06	3506508	2948904	3248820	3661205	4263286	3254863	2837763	3115264	4624682	4057160	6101640	6199924	5038755	4461447	5648472	4924986	3914746	3539854
2428	corticosterone	Lipid	Steroid	5983	LC/MS Neg	272	5040	345.207	50-22-6	5753	C02140	HMDB01547	139394	181212	107034		56318	271027		213338	20050			40437	251944			32925		81675	237814	232972	167609	302692		185054			184626	261179	320214
374	creatine	Amino Acid	Creatine Metabolism	27718	LC/MS Pos Early	1221	1947	132.077	57-00-1	586	C00300	HMDB00064	10230009856	10194906112	10096246784	9935846400	10355756032	10927089664	9826468864	10474822656	10634353664	10407741440	10450377728	9407697920	10684665856	9737903104	10464235520	10596455424	9504190464	9241839616	10676737024	10425946112	10276519936	10213867520	10747073536	10597761024	10663003136	10620342272	10643827712	10216041472	10073617408
375	creatinine	Amino Acid	Creatine Metabolism	513	LC/MS Pos Early	275	2055	114.066	60-27-5	588	C00791	HMDB00562	418064384	442442016	419556768	421517952	458547712	473290272	400981504	464895936	444283072	437661088	470162368	400247296	455720128	434145120	481468416	456344320	390470912	397184640	460920896	452490720	455183200	408826432	470964256	432785056	437880000	464038656	432760704	424847296	422046688
323	cysteine	Amino Acid	Methionine, Cysteine, SAM and Taurine Metabolism	1868	LC/MS Pos Early	800	1488	122.027	52-90-4;56-89-3	5862	C00097	HMDB00574	737031	1575547	749619	1046897	1191609	806822	1115658	1311587	1375284	716467	1436538	2744916	2176808	1846023	1023091	1510141	1248531	1227570	1398612	426364	361931	509738	1099124	1255386	1016568	939100	752319	327001	361263
404	cysteine-glutathione disulfide	Amino Acid	Glutathione Metabolism	35159	LC/MS Pos Early	100001437	2465	427.095	13081-14-6	4247235		HMDB00656	939921	1515538	1225154	1060347	1492679	1262943	1197972	1.50028e+06	1573013	1192628	1030028	638351	562773	878242	1001167	1268296	1044468	868328	1360695	940171	673798	883808	1164422	1528554	1351767	1439754	1091252	740647	1389633
329	cystine	Amino Acid	Methionine, Cysteine, SAM and Taurine Metabolism	56	LC/MS Pos Early	279	2000	241.031	56-89-3	67678	C00491	HMDB00192	237736	167340	263642	322979	138658	183620	229853	272578	228446	281823					107731	195931	117981	93851	249428	207194	129214	179313		113245	153498	156595	256359	155228	246425
3307	cytidine	Nucleotide	Pyrimidine Metabolism, Cytidine containing	514	LC/MS Pos Early	827	2124	244.093	65-46-3	6175	C00475	HMDB00089	14228779	9183017	12599567	9135209	11550166	11288107	10117434	15491835	9260187	14416871	14243594	15025592	18162592	11967816	8927895	14343203	11990789	9271111	14614158	7.60024e+06	8.15453e+06	7.34271e+06	9222668	11856430	12339912	10553597	10108903	8736019	10951777
1013	cytidine 5'-monophospho-N-acetylneuraminic acid	Carbohydrate	Nucleotide Sugar	36831	LC/MS Polar	1223	3900	613.14	3063-71-6	448209	C00128	HMDB01176	248850	356105	304940	414254	383792	362807	267688	411678	486511	336306	363764	372844	392622	406372	430998	364989	416226	254152	387253	516213	446691	528142	602207	709840	483260	517251	434581	371077	407946
3308	cytosine	Nucleotide	Pyrimidine Metabolism, Cytidine containing	573	LC/MS Pos Early	881	2060	112.051	71-30-7	597	C00380	HMDB00630			48176	141741	110411		79139	70142						160040	322748			155455	108005	116560	124639	115776		54672	106850	134509	81457	61605	246052
1328	decanoylcarnitine (C10)	Lipid	Fatty Acid Metabolism(Acyl Carnitine)	33941	LC/MS Pos Late	100001251	1130	316.248	1492-27-9	10245190		HMDB00651	3974879	1.76391e+06	2780407	5296177	2743538	4.06818e+06	2402560	4.01602e+06	2289471	942446	1608015	2859217	879731	145167	1347045	1255786	700760	1084155	770462	6.89821e+06	1208882	1538217	755974	1210033	1571906	1164973	3196301	4673055	2920075
3376	dehydroascorbate	Cofactors and Vitamins	Ascorbate and Aldarate Metabolism	34302	LC/MS Neg	301	739.6	173.009	490-83-5	835	C05422	HMDB01264	3275879	7063094	476627	4144184	5640779	5646755	3.12848e+06	5059072	7692369	6377414	6919858	8409915	11342799	9557407	4608013	6551556	7653336	3428065	7.17993e+06	2820943	2286758	2369344	9465272	8719603	5273061	3772664	5199304	4016419	3235550
1370	deoxycarnitine	Lipid	Carnitine Metabolism	36747	LC/MS Pos Early	100001662	2052	146.118	6249-56-5	134	C01181	HMDB01161	50211624	49724916	55453584	47663528	63019464	67383952	52328720	58214136	64572532	51243632	60279712	48819848	49485372	47666936	42968088	77188736	42649352	30502836	50029160	70494048	59191472	71125840	96252784	89622400	78893296	61647700	63552676	47983220	55950184
2544	deoxycholate	Lipid	Secondary Bile Acid Metabolism	1114	LC/MS Neg	302	5294	391.285	83-44-3	222528	C04483	HMDB00626	130656	874624	196624	150436		228582		447921		402607	89498	52706		58905		327211		64719	93622	802828	36382	809653	46110		33303	80941	63326	491585	372106
2140	diacylglycerol (12:0/18:1, 14:0/16:1, 16:0/14:1) [2]*	Lipid	Diacylglycerol	55001	LC/MS Pos Late	100010959	2716	556.494					898894	1198201	1.59334e+06	817673	1642523	826532	828543	786275	962816	2130966	1386530	1357812	1371168	840104	1088221	2214490	1632652	1513091	1.38516e+06	1059909	1208638	1148012	1318860	1385303	1774354	1486383	1158879	1160645	1757652
2141	diacylglycerol (14:0/18:1, 16:0/16:1) [1]*	Lipid	Diacylglycerol	54953	LC/MS Pos Late	100010934	3057	584.525					985834	800651	1389475	590499	1120282	620853	734637	656075	642745	1450470	1030188	1880047	1008785	1144993	889433	1387643	2535081	1267350	1009701	877635	1057108	736218	1025968	1137214	1564107	1494588	1277258	911844	1674938
2142	diacylglycerol (14:0/18:1, 16:0/16:1) [2]*	Lipid	Diacylglycerol	54954	LC/MS Pos Late	100010935	3183	584.525					7002829	8932690	10589711	5935253	10214848	6409351	6339956	5636878	7291993	14140786	8315077	8416410	7446346	6896097	6671391	10266599	10447981	9817686	7638134	7193988	7462000	8040998	9409566	9417034	10391248	9569211	8581788	8408815	12119904
2143	diacylglycerol (16:1/18:2 [2], 16:0/18:3 [1])*	Lipid	Diacylglycerol	54966	LC/MS Pos Late	100010940	2733	608.525					27927764	20421870	46428928	16427945	34046176	17775082	15654617	23815262	18863764	49070880	39414232	52256628	43722440	43764408	29875718	45179632	63872240	48632840	48988232	27307348	45034712	18442796	34360528	34077392	30766280	44446556	22562252	25325360	56840484
1147	dihomo-linoleate (20:2n6)	Lipid	Polyunsaturated Fatty Acid (n3 and n6)	17805	LC/MS Neg	1231	5730	307.264	2091-39-6	6439848	C16525	HMDB05060	18885388	8.19865e+06	10554113	3536619	11215855	15229664	6516325	13959686	15566289	26008688	13362993	13444258	10142734	15347180	6335925	33152460	23587556	11738268	16986964	22445744	14795836	7301815	23225430	14154643	10897658	18606750	13966779	6746931	18148024
1142	dihomo-linolenate (20:3n3 or n6)	Lipid	Polyunsaturated Fatty Acid (n3 and n6)	35718	LC/MS Neg	100001739	5596	305.249	17046-59-2	5280581	C03242	HMDB02925	21956028	19890978	30068214	7951324	28312424	33055452	13588349	20003034	37598768	45974432	24469012	21520182	22155384	29063434	12992923	53834828	30137862	25252474	48724708	31392432	24922368	14091927	40400560	35517392	26927676	39151728	24579028	12880918	33828748
1353	dihomo-linolenoylcarnitine (20:3n3 or 6)*	Lipid	Fatty Acid Metabolism(Acyl Carnitine)	57521	LC/MS Pos Late	100015840	1392	450.358					13162233	11494107	15341611	5.55539e+06	15731218	13270876	3558179	7.46831e+06	4238142	8.37671e+06	12587440	13602526	9562640	3244075	4449950	11294431	4989396	11488023	11269333	14055651	5711648	2.8219e+06	4619823	8699057	10849091	4481293	11908531	10571626	11071678
1354	dihomo-linoleoylcarnitine (C20:2)*	Lipid	Fatty Acid Metabolism(Acyl Carnitine)	57520	LC/MS Pos Late	100015839	1436	452.373					66523480	60301248	78902488	16925484	77443168	60993324	14680449	23321012	18131324	43746852	84966624	77956728	86031944	11369963	27554932	78618128	21669304	88607856	91317952	62941984	35125496	10361856	14420142	36469896	58074760	13954803	78955560	53953656	69768640
874	dihydroxyacetone phosphate (DHAP)	Carbohydrate	Glycolysis, Gluconeogenesis, and Pyruvate Metabolism	15522	LC/MS Pos Early	309	539	171.005	102783-56-2	668	C00111	HMDB01473	446979	35673.4	97157.5	4875.5	117661	152463	125419	11957.5	285039	348350	36425.4	55142	126547	149854		89945	263241	332758	204169	28901.1	134807	174966	56611	51532	461175	197368	515083		532702
356	dimethylarginine (SDMA + ADMA)	Amino Acid	Urea cycle; Arginine and Proline Metabolism	36808	LC/MS Pos Early	100001810	2850	203.15	102783-24-4	123831	C03626	HMDB01539	4905191	6151624	5932364	5870097	6003346	5531087	5584690	5870806	5406741	5525302	8.27228e+06	5660729	6.84199e+06	5178637	8687017	6.79478e+06	5689585	3.972e+06	5667071	6648804	7014249	8011947	8460581	9982399	10295785	14118701	9182445	6.24367e+06	9099392
5	dimethylglycine	Amino Acid	Glycine, Serine and Threonine Metabolism	5086	LC/MS Pos Early	806	1104	104.071	1118-68-9	673	C01026	HMDB00092	6831464	7014056	6876375	7.97065e+06	8456121	8673077	7999854	10024534	10059851	6525198	8.0751e+06	7816815	6720139	7092901	6425696	6625507	6171681	6301304	8.0571e+06	10193234	5538161	8360612	10284136	8890940	9969859	8.07905e+06	7062720	6399579	7297909
1215	dimethylmalonic acid	Lipid	Fatty Acid, Dicarboxylate	42978	LC/MS Polar	100004251	2702	131.035	595-46-0	11686		HMDB02001		103316		137795		138432					162595	211499		206354	224908	169268	65432	273474	84162	225540	223690	190893		46882	84471	80655		131854	112129
1146	docosadienoate (22:2n6)	Lipid	Polyunsaturated Fatty Acid (n3 and n6)	32415	LC/MS Neg	100001182	6034	335.296	7370-49-2	5282807	C16533	HMDB61714	708773	345287	341156	115740	400627	688911	182155	478403	667673	788751	458591	395657	420855	383837	124853	1051477	672308	352981	478257	734392	250174	167352	396775	386405	297316	347176	421069	190623	389894
1357	docosadienoylcarnitine (C22:2)*	Lipid	Fatty Acid Metabolism(Acyl Carnitine)	57526	LC/MS Pos Late	100015848	1493	480.405					7310242	6630981	9413999	756879	8968047	7189029	899250	947931	1178307	3299837	13294150	7889416	18933240	574364	1235215	9654050	679519	15460877	13887351	4884758	2988752	482390	548119	2391892	6.39028e+06	443431	11829554	5938899	8211751
1134	docosahexaenoate (DHA; 22:6n3)	Lipid	Polyunsaturated Fatty Acid (n3 and n6)	44675	LC/MS Neg	100000665	5525	327.233	6217-54-5	445580	C06429	HMDB02183	94114704	112304960	154507104	34635132	164248368	150687392	54242776	97581264	301887808	179533776	102437936	88019864	85173472	100457520	53032372	437282912	108052088	79354784	266344800	236124000	116284200	64984156	265513424	407068608	114551368	185311248	110294456	51201440	103311376
1360	docosahexaenoylcarnitine (C22:6)*	Lipid	Fatty Acid Metabolism(Acyl Carnitine)	57523	LC/MS Pos Late	100015845	1349	472.342					12423997	5864185	9734098	4344131	12327111	9880630	1921901	7259382	1980794	4838901	6857187	12006792	3678978	1701000	3103986	5453787	3904379	2434561	3240671	13344664	1317925	1016681	5.54981e+06	13136242	6315938	4.01452e+06	3876230	5204039	4874781
1133	docosapentaenoate (n3 DPA; 22:5n3)	Lipid	Polyunsaturated Fatty Acid (n3 and n6)	32504	LC/MS Neg	100001181	5571	329.249	2234-74-4	6441454	C16513	HMDB06528	30729686	29320236	46063692	8552733	41567080	48393584	16281854	31032368	75474232	92172112	22231272	23140828	22293118	28688242	13524531	79511776	38164248	24143280	77619616	52919248	19054684	12472870	39854292	56707720	16082618	31150290	17417620	9313074	17392036
1145	docosapentaenoate (n6 DPA; 22:5n6)	Lipid	Polyunsaturated Fatty Acid (n3 and n6)	37478	LC/MS Neg	100001580	5624.5	329.249	25182-74-5	6441454	C16513	HMDB01976	6973506	6979218	6582288	3136950	10279029	9187006	4016034	7.38676e+06	13581886	8490219	8514664	5781274	7767435	6522702	4568086	26030392	6955853	6412379	11929417	12435104	8399845	4666650	13184204	12042949	11898640	13510734	11037381	4249684	7169070
1359	docosapentaenoylcarnitine (C22:5n3)*	Lipid	Fatty Acid Metabolism(Acyl Carnitine)	57529	LC/MS Pos Late	100015851	1387	474.358					16847696	9160375	12844773	5062849	18647082	13976209	2225964	7818568	1967826	8736329	8700109	10511499	6950034	2622419	2950767	5198362	3034495	5218604	6202806	11501359	1.92872e+06	951646	3.47257e+06	8964138	4882238	2814431	5351541	5411198	4666418
1358	docosatrienoylcarnitine (C22:3)*	Lipid	Fatty Acid Metabolism(Acyl Carnitine)	57527	LC/MS Pos Late	100015849	1460	478.389					3.11228e+06	2503780	4076105	552977	4465789	3616123	547048	821323	459009	2133774	3873861	2680407	4.90529e+06	481788	842401	3348036	469127	4414714	4196036	2321044	1385195	350279	528714	1316712	2.4058e+06	438405	3557932	2209095	2799638
1132	eicosapentaenoate (EPA; 20:5n3)	Lipid	Polyunsaturated Fatty Acid (n3 and n6)	18467	LC/MS Neg	2050	5450	301.217	10-2005-9;10417-94-4	446284	C06428	HMDB01999	14677788	17059434	18714668	5117357	21739916	19855964	8654849	15358491	39237348	40181284	11778464	15984783	9668419	14448394	4773851	58119416	21941924	9340720	23459544	17925852	8.15305e+06	5079565	26707460	32955944	7142137	15353209	6139995	4005940	8085375
1116	eicosenoate (20:1)	Lipid	Long Chain Fatty Acid	33587	LC/MS Neg	100001335	5950	309.28		5282768	C16526	HMDB02231	36208296	16930020	21168028	8.21447e+06	18826186	31612194	12038489	24965864	26646206	52768784	25801224	34906852	21967318	36560264	11541834	67471488	59438348	24140766	31834712	40765820	21715572	10864899	37467056	25658096	20896560	34834232	21364492	11071233	45242728
1355	eicosenoylcarnitine (C20:1)*	Lipid	Fatty Acid Metabolism(Acyl Carnitine)	57519	LC/MS Pos Late	100015838	1484	454.389					69709952	64164872	93355448	20669340	88797320	73262160	17976544	26642534	22566924	54097248	103703072	74790480	96168760	12611333	25282704	81585672	21064372	94227776	89737984	61383372	39969624	12700136	18254330	39671064	69439072	16794194	99828344	60467080	81797496
3754	equol sulfate	Xenobiotics	Food Component/Plant	40478	LC/MS Neg	100003429	3630	321.044					178670	151716	218376	109323	124849	139389	165600	112092	225852	114291	301619	129748	266779	208748	216650	170929	68053	245277	408324	509751	304912	175200	694935	613424	118735	94209	94294	22319	558404
3755	ergothioneine	Xenobiotics	Food Component/Plant	37459	LC/MS Pos Early	100002154	850	230.096	58511-63-0	3032311	C05570	HMDB03045	3862686	11276872	5439347	4567201	9161681	5600512	4292613	4649332	11815611	7.90298e+06	10722028	21001202	21547146	17577100	6782490	7499268	12955631	6238503	10849018	5682637	1640510	6918635	20797276	17012200	10883687	9157915	6729867	2566439	4888592
1121	erucate (22:1n9)	Lipid	Long Chain Fatty Acid	1552	LC/MS Neg	1087	6355.6	337.311	112-86-7	5281116	C08316	HMDB02068	2647312	1103150	1132150	697282	1412596	2747714	874413	1825929	1879699	3577721	1197799	1.63006e+06	1224674	1584304	712594	3312954	2817088	1199528	1465890	2861225	1469075	869983	1895424	1309734	1051799	1666180	1442429	1047258	2252041
1356	erucoylcarnitine (C22:1)*	Lipid	Fatty Acid Metabolism(Acyl Carnitine)	57525	LC/MS Pos Late	100015841	1535	482.42					3838095	3508374	4731789	699010	5937521	4554419	573178	845752	790484	1788074	8714908	4377173	12131228	458167	653146	4660743	463812	8572540	6010123	2369332	1179423	337279	689828	1589171	3728669	338583	7.17689e+06	3027123	3.92613e+06
1046	erythronate*	Carbohydrate	Aminosugar Metabolism	42420	LC/MS Polar	100001320	2186	135.03	88759-55-1	2781043		HMDB00613	7155603	8053337	6.88392e+06	6656003	7401121	7580608	6.37063e+06	7.58205e+06	7.36252e+06	8180935	6.13838e+06	6518493	5956367	5262457	5607943	4730679	5223876	5083942	6244514	5073211	6605915	5069656	4998045	6033580	5549430	5798219	5213719	5801028	5714374
288	ethylmalonate	Amino Acid	Leucine, Isoleucine and Valine Metabolism	15765	LC/MS Polar	2054	2785	131.035	601-75-2	11756		HMDB00622	335783	508699	561643	406733	517641	483542	277124	420929	368769	379640	352372	394701	501282	350665	301673	362687	282663	366155	372003	382727	533039	362326	401208	558960	619104	399362	576469	576077	439841
3362	flavin adenine dinucleotide (FAD)	Cofactors and Vitamins	Riboflavin Metabolism	2134	LC/MS Neg	327	2425	784.15	146-14-5;84366-81-4	643975	C00016	HMDB01248	743180	827196	797361	641408	1021667	1097389	748592	746128	778181	910448	805679	754916	931744	944756	714570	1007769	692278	557806	788424	911389	755371	747396	862269	893215	819467	740234	843403	699846	821491
3760	ferulic acid 4-sulfate	Xenobiotics	Food Component/Plant	47114	LC/MS Neg	100005389	1225	273.007	86321-29-1	6305574		HMDB29200			44866		35501			27996	43249	48132					18090	28271		21060	39321	30139		35513	40091	35918		22711			68862
3363	flavin mononucleotide (FMN)	Cofactors and Vitamins	Riboflavin Metabolism	15797	LC/MS Neg	100000251	2390	455.097	130-40-5	710	C00061	HMDB01520	96392	71921	61315	66509	73510	120681	84412	81768	66749	95791	46885	46049	40268	52450	46068	79820	42259	34953	43262	84620	48739	68106	53708	66172	53012	39193	56262	55960	48636
971	fructose	Carbohydrate	Fructose, Mannose and Galactose Metabolism	577	LC/MS Polar	878	2022.2	179.056	57-48-7	5984	C00095	HMDB00660	1972129	425758	1374448	100744	2145195	327836	154729	867689	921649	3391629	128031	383129	274865	664613	573830	864176	207222	711940	951664	745175	2290902	1737111	425761	540914	447540	322413	587230	1362877	597630
1063	fumarate	Energy	TCA Cycle	1643	LC/MS Polar	330	3084	115.004	100-17-8	444972	C00122	HMDB00134	15402635	14982829	11502626	10536474	14616736	20643056	12259772	9577519	14073692	12738250	12024615	9824610	15399948	9002878	5593372	12189319	6.85465e+06	11733549	11740282	13117457	14977563	14769749	10761524	12699245	16576794	8.1396e+06	18351648	14665542	15206360
987	galactitol (dulcitol)	Carbohydrate	Fructose, Mannose and Galactose Metabolism	1117	LC/MS Polar	1003	2309.7	181.072	608-66-2	11850	C01697	HMDB00107	5456547	7.97176e+06	5325466	6542518	5391767	8900216	7347517	7970875	6418627	5490741	8637965	6425741	8516755	6187387	7803896	16110937	5933080	4333672	5764521	10294339	9131321	8740588	12006262	9896904	10677854	9687431	9413811	5522284	6200406
996	galactonate	Carbohydrate	Fructose, Mannose and Galactose Metabolism	27719	LC/MS Polar	100001026	3085	195.051	299-28-5	128869	C00880	HMDB00565	17154356	31693448	17775024	22320848	19562216	17103140	16716999	21538612	24243946	14754066	14908286	17298284	22143252	12882015	17258780	52304592	18585316	10203284	13430814	16502458	15126801	12533953	16147466	15555574	17544284	13379990	13705928	9051310	10400332
988	galactose 1-phosphate	Carbohydrate	Fructose, Mannose and Galactose Metabolism	15706	LC/MS Polar	100000300	4552	259.022	19046-60-7	123912	C00446	HMDB00645	224749	242635	129790	128054	83983	182525	86983	195420	183938	160869	145809	169792	124018	173753	185564	1.52513e+06	163906	116257	146813	468618	646582	421573	402104	434947	513733	273617	442588	418902	316676
52	gamma-aminobutyrate (GABA)	Amino Acid	Glutamate Metabolism	1416	LC/MS Pos Early	141	2048	104.071	56-12-2	119	C00334	HMDB00112	12087602	7913497	14970462	7912406	16565817	9967366	12094678	11469587	11714540	15746818	9936526	7584725	8301964	7052527	6605580	10881608	7685563	7310699	12710260	11132108	7606587	7237026	6.46908e+06	11264574	10707790	8818317	9706373	9862987	9615249
428	gamma-glutamylleucine	Peptide	Gamma-glutamyl Amino Acid	18369	LC/MS Neg	1268	1685	259.13	2566-39-4	151023		HMDB11171	101763	80176	76863	82750	79734	83612	87030	90759	88945	89352	64857	112587	78869	88186	77099	71122	105751	60224	62470	114019	60264	98412	95598	105579	125051	104545	84505	95352	74469
433	gamma-glutamylthreonine	Peptide	Gamma-glutamyl Amino Acid	33364	LC/MS Pos Early	100001314	1750	249.108	5652-48-2	76078708		HMDB29159	122847	96002	271942	89010	121725	131745	80655	266417	122816	110951	67957	111559	265023	120619	89734	246800	124485	69374	322038	101743	189225	82071	182501	296227	100028	182499	58703	73115	119191
436	gamma-glutamylvaline	Peptide	Gamma-glutamyl Amino Acid	43829	LC/MS Pos Early	100001126	2700	247.129	2746-34-1	7015683		HMDB11172	90502	63330		97849	124284	47047	54499	100477	95855	66331	51678		61238	94999	86596	71587	136632		67584	112733	49840	49110	122738	165121	47859	111824			55805
3681	gluconate	Xenobiotics	Food Component/Plant	587	LC/MS Polar	338	2922	195.051	527-07-1	10690	C00257	HMDB00625	463889	562294	1958324	801189	639435	687191	401144	829120	1340490	573144	422617	357132	986890	843189	698817	923823	599442	789195	1148026	949346	920743	914043	431028	968210	618721	1105361	478539	490392	523171
865	glucose	Carbohydrate	Glycolysis, Gluconeogenesis, and Pyruvate Metabolism	20488	LC/MS Polar	572	2342	179.056	50-99-7	79025	C00031	HMDB00122	31454148	49084072	44612040	47095328	47488032	52939092	39294400	60866400	81089280	62768952	39911592	49402952	24036054	58086492	55684012	55833072	45503820	42303672	56608488	48067448	66750700	68808480	80474952	66923072	53046824	60802952	42114488	51309840	49870024
866	glucose 6-phosphate	Carbohydrate	Glycolysis, Gluconeogenesis, and Pyruvate Metabolism	31260	LC/MS Polar	291	4537	259.022	103192-55-8	5958	C00668	HMDB01401	2423374	2406925	2704343	1531309	1862036	2045338	1196963	2701530	3381879	4422190	2245890	2157434	939490	2.98177e+06	1531471	3738764	2210036	2338489	3432514	1656130	2208101	1461559	2.9526e+06	4.08655e+06	1053901	2263127	1155275	1803119	4185342
40	glutamate	Amino Acid	Glutamate Metabolism	57	LC/MS Pos Early	561	1500	148.06	56-86-0	611	C00025	HMDB00148	360527456	444487072	389498752	443808896	693618368	394790624	567779456	476309408	521386304	535368544	288506976	422154240	305082688	631412352	310776192	320945600	531324960	208816288	427496960	486793088	345164224	474570240	624095936	872145920	693513792	664712640	433106176	488640032	518953696
48	glutamate, gamma-methyl ester	Amino Acid	Glutamate Metabolism	33487	LC/MS Pos Early	100001103	2170	162.076	1499-55-4	68662		HMDB61715	856726	954117	696950	563494	620591	798555	592604	683899	675338	964241	657436	590838	1047890	841876	265658	606402		348647	1145582	759671	512628	392762	491320	313852	288468	520877	623378	537955	1072734
41	glutamine	Amino Acid	Glutamate Metabolism	53	LC/MS Pos Early	563	1291	147.076	56-85-9	5961	C00064	HMDB00641	912837632	985656000	1015730368	851881984	1252580224	996407040	958590080	951799488	1111070720	1160180608	974690176	754274112	746510144	837563520	914088640	1118454912	692516992	597479552	894326080	1148717568	1055852544	1049051584	1182043136	1164759552	1209894016	1196868352	1076058496	1014568576	1111576960
98	glutarate (pentanedioate)	Amino Acid	Lysine Metabolism	396	LC/MS Polar	339	2900	131.035	110-94-1	743	C00489	HMDB00661	1518145	1576856	1705688	1693038	1337248	1784568	1573704	1954666	2145648	2369947	1829687	1117853	1189335	1269863	1684848	1749088	1571918	1901552	1872437	2605148	3021953	2511261	1754905	1794244	2064817	2357187	2249766	2486809	3015365
402	glutathione, oxidized (GSSG)	Amino Acid	Glutathione Metabolism	27727	LC/MS Pos Early	448	2667	613.159	103239-24-3	65359	C00127	HMDB03337	14101367	16156177	12460601	12738432	16092460	14349165	11625451	14713152	16952020	14482312	13314774	9310567	11544279	12812613	10484986	12985306	10715980	8356625	13045480	8473553	6.88109e+06	10295471	12532486	14355914	10029798	11040854	7.96793e+06	5302277	8.16597e+06
401	glutathione, reduced (GSH)	Amino Acid	Glutathione Metabolism	2127	LC/MS Pos Early	496	2000	308.091	70-18-8	124886	C00051	HMDB00125	1680717	4062501	3257957	2269098	4.15358e+06	3120115	2484269	2629776	4323033	2916348	9948675	14817693	17846640	11421510	3505279	4871294	2712395	4530497	9248694	1.79691e+06	2185485	2447140	12915728	10671855	3.97753e+06	3084222	1789803	1344546	1488067
885	glycerate	Carbohydrate	Glycolysis, Gluconeogenesis, and Pyruvate Metabolism	1572	LC/MS Polar	1052	2070.4	105.019	600-19-1	752	C00258	HMDB00139	12423558	12307169	16076813	7696514	17154072	11534210	6688966	12828368	17906652	24189484	19416268	16554579	31131844	22419264	12757005	20689596	13811667	18063396	23525236	8.16915e+06	14199451	9110679	25153360	15494578	16492160	17346644	10996000	9096997	11120705
2095	glycerol	Lipid	Glycerolipid Metabolism	15122	LC/MS Neg	1254	758	91.0401	56-81-5	753	C00116	HMDB00131	3013047	2708626	3235617	1.62263e+06	2888959	3046871	1819897	2627797	2144070	3153952	2684132	3562842	4232208	3382738	2474978	3479559	2606276	2510741	3189564	3369649	3007230	2517092	2909649	2.93502e+06	2933355	2503771	3089733	2526101	3988363
2096	glycerol 3-phosphate	Lipid	Glycerolipid Metabolism	43847	LC/MS Polar	100000258	3938.7	171.006	29849-82-9	754	C00093	HMDB00126	2384851	567846	443924	282253	841542	695102	875739	1473361	1243432	1049154	365839	970260	1230508	1323627	788969	1392941	2727680	1293336	1337969	362156	964993	1054308	1013289	1548227	2705820	1488832	3246136	620912	3274411
1586	glycerophosphoethanolamine	Lipid	Phospholipid Metabolism	37455	LC/MS Polar	100001620	3075	214.049	33049-08-0	123874	C01233	HMDB00114	2629811	2645998	2628781	2095489	2740504	3.2622e+06	2505742	2642483	3145169	4225826	2841199	3363853	2488746	3906704	2033804	3111278	2726432	2619994	2.99207e+06	3914125	5102042	3829099	4552822	3370410	2826460	3165757	2314820	2949311	3521835
2101	glycerophosphoglycerol	Lipid	Glycerolipid Metabolism	48857	LC/MS Polar	100001619	2430	245.043		439964	C03274		3702604	4.08999e+06	4.1829e+06	3225497	4.12507e+06	5120974	4312048	3864635	4854584	4870386	3281493	3780069	4.01331e+06	3609219	2267827	3913677	2588476	2751960	3485276	5013361	4265866	4705572	5790586	5661469	4326378	3380894	3564994	3523294	3412846
1589	glycerophosphoinositol*	Lipid	Phospholipid Metabolism	47155	LC/MS Polar	100001621	3850	333.059	16824-65-0	167572			2.06729e+06	2074085	2132891	1591889	2274966	2.32386e+06	2050095	1975899	2152720	3077583	2390333	2.48469e+06	2685838	2786102	1705924	2360651	2198979	2297527	2675074	2270654	3472712	2169084	2612451	2403789	2406715	2319903	2069426	2126194	1972589
1580	glycerophosphorylcholine (GPC)	Lipid	Phospholipid Metabolism	15990	LC/MS Pos Early	100000269	672	258.11	28319-77-9	71920	C00670	HMDB00086	63688856	70530848	72352696	48757284	74621328	97721424	54433740	68626264	75205800	104056352	73771584	71261696	70890608	78980592	55993820	82458888	60655472	62903084	78752248	87320760	89588192	83463120	118185912	87598768	63672168	74464192	53912012	63299292	67931472
1587	glycerophosphoserine*	Lipid	Phospholipid Metabolism	57404	LC/MS Polar	100015666	3541	258.038		3081457			38767					41720	36710	85154	40244	74206	39454	30302	29898	49608	57257	61036	45786	36850	64597		43784	23748	39661	44858		66120	22953	33201	23380
1	glycine	Amino Acid	Glycine, Serine and Threonine Metabolism	58	LC/MS Pos Early	340	1375	76.0393	56-40-6	750	C00037	HMDB00123	179723680	251079760	198968512	213562432	240715424	233580800	234004720	244012176	258786608	212520720	211733264	203374608	191271968	239760752	146830208	184520960	189570080	196506368	234923264	243221280	181911280	247228160	190927200	209591296	271701728	247274720	260036592	211279888	227410800
2615	glycosyl ceramide (d18:1/20:0, d16:1/22:0)*	Lipid	Ceramides	57595	LC/MS Pos Late	100015882	3414	756.635					3480487	2418128	2.09465e+06	1092083	2584435	2023590	1830159	1235672	2089779	3584426	925864	519291	393469	1772243	1221326	2114167	1189111	1398024	1606175	3091794	2252668	2605334	2665146	1392375	2297338	1991757	2221135	2072291	4875938
2617	glycosyl ceramide (d18:2/24:1, d18:1/24:2)*	Lipid	Ceramides	57453	LC/MS Pos Late	100015745	3380	808.666					3130687	2.06521e+06	1722955	872805	1929237	1752299	1479764	1223175	1851574	2684373	877471	509032	467878	1.82097e+06	1142828	1926881	1156623	1216973	1551916	3052387	1815020	2469920	2514557	1354599	2322491	2205957	2.09061e+06	1731851	4741788
2262	glycosyl-N-palmitoyl-sphingosine (d18:1/16:0)	Lipid	Sphingolipid Metabolism	53013	LC/MS Pos Late	100009272	2623	700.572					641349	629430	578327	455219	665828	532814	446841	518867	513320	700161	315218	394769	366668	499260	408252	541828	483800	450332	474578	640054	490758	577360	660318	501796	762855	639393	621233	533873	900260
2263	glycosyl-N-stearoyl-sphingosine (d18:1/18:0)	Lipid	Sphingolipid Metabolism	52234	LC/MS Pos Late	100001882	3053	728.604					4302032	3288196	3093289	1626450	3296391	2735970	2393456	2209347	3067521	4936612	1375891	942014	896589	2494217	2009182	3025896	1.66685e+06	2026540	2624538	4631534	3288599	3778408	3.79536e+06	2157522	3503020	3.18226e+06	3229648	2811858	6983583
578	glycylleucine	Peptide	Dipeptide	34398	LC/MS Pos Early	100001258	3059	189.123	869-19-2	92843	C02155	HMDB00759	367472	232736	330027	157780	303988	291921	151403	241326	339421	404672	289465	287987	412560	370087	190966	354937	222625	239174	332064	155728	243108	235913	453384	432570	334713	281162	189213	229503	197702
588	glycylvaline	Peptide	Dipeptide	18357	LC/MS Pos Early	100000487	2734	175.108	1963-21-9	97417		HMDB28854	87631	126419	172431	101699	131478	170409	75570	132773	150472	173062	220259	191632	222943	255315	102444	215711	115997	100555	216247	173297	249728	212710	316806	326822	206192	212380	127616	129242	141246
373	guanidinoacetate	Amino Acid	Creatine Metabolism	43802	LC/MS Pos Early	344	1937	118.061	352-97-6	763	C00581	HMDB00128	3425870	3698915	9021947	3023307	3650669	4289505	3110976	2926722	3.73531e+06	3399559	3335181	2469480	2804840	3620289	3193360	4722325	2607379	2732048	4363922	3187798	4228104	3642526	3.67102e+06	5076520	3463768	4458667	3528113	2920578	4041708
3247	guanine	Nucleotide	Purine Metabolism, Guanine containing	32352	LC/MS Pos Early	172	2032	152.057	73-40-5	764	C00242	HMDB00132	444171	270649	361770	203526	214284	398218	369169	632131	471061	389240	151677	91579	178115	137339	191543	282517	208785	311636	154545	273683	189613	282230	206147	224951	279075	215251	253854	214402	391956
3246	guanosine	Nucleotide	Purine Metabolism, Guanine containing	1573	LC/MS Neg	1099	1662	282.084	118-00-3	6802	C00387	HMDB00133	3.00914e+06	1.52427e+06	1277527	1292524	1353958	2579937	1842750	2925469	1995184	2194069	1425777	970287	1917278	1042167	917183	1865887	1267467	1829399	1207144	1618849	958748	1.46315e+06	716581	1075284	1390470	763841	1.50222e+06	1.82884e+06	1327061
3380	gulonate*	Cofactors and Vitamins	Ascorbate and Aldarate Metabolism	46957	LC/MS Polar	100001586	2750	195.051	20246-53-1	9794176	C00257	HMDB03290	3720289	5452879	5178279	3138519	4782523	4924989	3844487	3838745	5098625	4858825	2590495	5536198	3811135	4335791	2149716	2214013	3543798	3005238	5214644	3433229	4981543	3.92984e+06	4193308	4271570	3444021	3351128	2908212	2270334	4.06959e+06
1325	hexanoylcarnitine (C6)	Lipid	Fatty Acid Metabolism(Acyl Carnitine)	32328	LC/MS Pos Early	100000781	3308	260.186	6920-35-0	6426853		HMDB00705	6.50857e+06	6414039	6.70189e+06	7.5112e+06	7.44514e+06	10806825	4518008	6257385	4533810	5826577	5312264	6890011	6.3744e+06	2503809	3982049	7664937	3.71061e+06	4180333	3.97585e+06	6153889	3.6098e+06	3282689	5291271	7.35644e+06	7.52441e+06	4.1699e+06	7042412	7417714	7140235
1312	hexanoylglycine	Lipid	Fatty Acid Metabolism(Acyl Glycine)	35436	LC/MS Neg	100001527	2900	172.098	24003-67-6	99463		HMDB00701	220019	524220	340353	217723	195724	186889	180162	210772	126818	136286	187464	915047	762488	275766	86956	188822	410777	622033	938391	160114	546733	172036	123677	465864	229018	83663	129889	116519	132001
3450	hippurate	Xenobiotics	Benzoate Metabolism	15753	LC/MS Neg	100000014	2106.9	178.051	495-69-2	464	C01586	HMDB00714	219574	411835	555099	194686	175724	170646	172876	185452	308159	196733	411167	193835	135069	107849	366005	311139	195712	245225	527295	454577	2114194	355022	1018557	2136255	215525	258938	155452	90424	341581
74	histamine	Amino Acid	Histidine Metabolism	1574	LC/MS Pos Early	354	3035	112.087	51-45-6	774	C00388	HMDB00870	34648800	24883004	23463358	27928360	32788248	19874972	19296576	36037988	34653240	30395380	37411312	39338372	36682156	37085180	37095008	32416308	37472508	27451484	34338280	44880924	35154884	39926004	46594376	48439376	51528768	48184964	40132616	26245728	46265364
61	histidine	Amino Acid	Histidine Metabolism	59	LC/MS Neg	355	755.9	154.062	5934-29-2	6274	C00135	HMDB00177	17755014	19536014	16700585	15208777	17508052	15046766	15323668	17371748	17153168	17144460	18271306	20172396	18625730	18912984	18567224	21428396	17366196	12977275	15468893	18789664	14049849	15439464	18963838	21177184	20215116	18301172	18815112	15607658	14618671
351	homoarginine	Amino Acid	Urea cycle; Arginine and Proline Metabolism	22137	LC/MS Pos Early	100000961	2882	189.135	156-86-5	9085	C01924	HMDB00670	530993	381894	537129	581972	516816	174347	460732	406582	311363	225971	497996	290448	386993		679255	587110	309025	236317	515341	754542	638006	1.0664e+06	1458123	758782	1369151	3556048	1163064	542267	981525
352	homocitrulline	Amino Acid	Urea cycle; Arginine and Proline Metabolism	22138	LC/MS Pos Early	100000963	1908	190.119	1190-49-4	65072	C02427	HMDB00679	1632033	1989000	3165196	2000422	2163382	2308264	1798568	2696939	2275626	1.87447e+06	4057037	2436095	2711104	1731834	2602333	1971320	1761665	1433806	4580955	2106795	1490279	2230142	2577446	5874639	2492670	2119860	1874569	1712774	2323813
364	trans-4-hydroxyproline	Amino Acid	Urea cycle; Arginine and Proline Metabolism	32306	LC/MS Pos Early	1001	1064	132.066	51-35-4	5810	C01157	HMDB00725	263514256	303381696	234957344	304223456	293687360	279085888	269934688	287804928	299019904	275038272	256201552	243247712	254200896	268670752	195192240	165284272	270109792	253134016	284291712	206522704	196295024	242289888	235493872	220772624	266741648	245843696	264326848	200392032	198928032
334	hypotaurine	Amino Acid	Methionine, Cysteine, SAM and Taurine Metabolism	590	LC/MS Pos Early	358	724	110.027	300-84-5	107812	C00519	HMDB00965	10253100	12459735	10191743	10417418	10258216	9648596	9729695	14260848	12391130	8707306	8865222	13349062	10634352	10418923	6880006	30243066	8552401	6.77967e+06	7.02391e+06	7221361	3845109	8614044	12463681	12346929	12460657	10876314	12048998	7.88579e+06	10094824
3191	hypoxanthine	Nucleotide	Purine Metabolism, (Hypo)Xanthine/Inosine containing	3127	LC/MS Neg	171	1291.2	135.031	68-94-0	790	C00262	HMDB00157	40096876	20813712	21271320	15990469	21477550	31245476	22171270	31201534	20235254	32888410	26761096	23315928	31040798	24336280	16369542	27774358	27760388	21202184	18347160	27576372	14210178	16114339	16557464	18832450	23121584	19000080	22732208	21777760	23615800
72	imidazole lactate	Amino Acid	Histidine Metabolism	15716	LC/MS Pos Early	100000263	2040	157.061	14403-45-3	440129	C05568	HMDB02320	444299	424064	516730	295112	609042	489523	276814	506655	393162	452387	675898	553713	611167	342465	529398	507755	321499	311801	1250962	305096	252314	213353	251441	266213	371408	265535	274656	204182	380549
70	imidazole propionate	Amino Acid	Histidine Metabolism	40730	LC/MS Pos Early	100003434	2263	141.066	1074-59-5	70630		HMDB02271	138221	925024	1121390	317138	525773	198208	384453	844450	1419997	868942	1755877	240832	139789	371242	609283	120325	201811	294170	270724	857828	1449131	769052	317256	626591	469809	808133	882461	233005	993599
211	indolelactate	Amino Acid	Tryptophan Metabolism	18349	LC/MS Neg	100000463	2286	204.067	832-97-3	92904	C02043	HMDB00671		37364								41736	138939	139639	324922		111016	190975	133702	78143	206738		365417	297386	164272	347253	217341	114389	292233	152938	178008
196	indolepropionate	Amino Acid	Tryptophan Metabolism	32405	LC/MS Pos Early	100001083	3205	190.086	830-96-6	3744		HMDB02302	116909	68395		90122	101887	127472	176578	227752	246794		246111	133823		286043	363877	129178	171222	224060	228092	201159	157722	199172	149795	90827	127314	215067	187051	248629	300710
3190	inosine	Nucleotide	Purine Metabolism, (Hypo)Xanthine/Inosine containing	1123	LC/MS Neg	361	1602.1	267.073	58-63-9	6021	C00294	HMDB00195	119803456	67436072	63855664	54683068	64359884	109954848	76648832	116478824	88233672	111530536	83613000	59718092	91358992	64269856	54987164	96500296	76934352	85821952	67458528	94906640	56760764	68218336	50515484	57950620	64371976	49595892	74223616	78566824	69372232
3189	inosine 5'-monophosphate (IMP)	Nucleotide	Purine Metabolism, (Hypo)Xanthine/Inosine containing	2133	LC/MS Neg	362	650	347.04	4691-65-0	8582	C00130	HMDB00175	219898432	224129824	189519120	211463760	236072000	259003968	238146880	288268928	224084016	243292896	207737440	279904320	194260992	275899520	250205024	255188960	256215664	198687616	247198976	297401984	240901856	271297056	310848224	273539392	277992960	289505664	233683232	258787344	229185088
1557	inositol 1-phosphate (I1P)	Lipid	Inositol Metabolism	43849	LC/MS Polar	370	4785	259.022	573-35-3;106032-59-1	440194	C01177	HMDB00213	441587	383486	354062	322835	260543	430915	291504	365156	547454	561590	248298	171247	220162	304282	160920	263161	226587	282618	375356	244896	360796	251013	274045	288408	283738	304334	303948	309505	478971
872	Isobar: fructose 1,6-diphosphate, glucose 1,6-diphosphate, myo-inositol 1,4 or 1,3-diphosphate	Carbohydrate	Glycolysis, Gluconeogenesis, and Pyruvate Metabolism	46896	LC/MS Neg	100002180	551	338.989			C00354		313256	581153	384103	708245	569812	640595	221225	791168	911791	613844	498873	510778	337024	551766	681813	751706	519547	620687	721187	348889	581541	536892	692508	296664	282537	407135	352598	401593	295843
301	isobutyrylcarnitine (C4)	Amino Acid	Leucine, Isoleucine and Valine Metabolism	33441	LC/MS Pos Early	100001055	2810	232.154	25518-49-4	168379		HMDB00736	5777500	9002971	2966682	4085366	4104762	5344264	1837652	2447049	3211481	1379955	3412858	19871032	5569136	4002254	2575510	10203479	2118815	5.68089e+06	6132955	9974649	2.08432e+06	1577850	5186124	6722927	8680796	3716774	6851371	6543204	9889485
1057	isocitrate	Energy	TCA Cycle	12110	LC/MS Polar	1206	4400	191.02	20226-99-7	1198	C00311	HMDB00193	2726452	7980039	6308920	4236794	12470370	8487561	6111987	7853296	7129063	6687043	7056179	9571026	12412637	11912114	9618499	6292071	7594867	4264755	4.31601e+06	3521911	4022819	5013012	15250302	8859672	9677664	7240879	4680358	3778598	3.93525e+06
275	isoleucine	Amino Acid	Leucine, Isoleucine and Valine Metabolism	1125	LC/MS Pos Early	376	2800	132.102	73-32-5	6306	C00407	HMDB00172	308131136	271106496	267528192	272473152	299832608	255105664	271778464	287733472	300565056	297165920	334808224	297933760	315553664	333069696	272310848	351986784	325684224	261921184	328784864	357029024	242058288	268782592	277716288	382209056	355742816	333952512	276500192	257742240	278645600
612	isoleucylglycine	Peptide	Dipeptide	40008	LC/MS Neg	100003169	1992	187.109	868-28-0	342532		HMDB28907	414014	406728	546594	313197	425113	379388	258345	470462	418056	507251	576620	507465	574744	491726	450169	541517	638233	347971	446057	396001	372210	306032	527465	634821	578481	590448	434157	325464	380122
252	isovalerylcarnitine (C5)	Amino Acid	Leucine, Isoleucine and Valine Metabolism	34407	LC/MS Pos Early	100001393	3085	246.17	31023-24-2	6426851		HMDB00688	1570160	3.24551e+06	1111401	1.7766e+06	1155788	1538780	1.04051e+06	1160873	1418352	1156062	1179406	5928096	2123511	1473518	1139725	2997547	1108971	1.65506e+06	2145681	2391349	985846	551884	1766152	2349764	2240992	1278979	1.7517e+06	1943381	2740324
251	isovalerylglycine	Amino Acid	Leucine, Isoleucine and Valine Metabolism	35107	LC/MS Neg	100001452	1950	158.082	16284-60-9	546304		HMDB00678	102808	121651	93945	100692	57372	96989	87439	95649	114127	78752	105681	189751	98470	89035	58823	70541	103744	129019	195467	122235	165405	104158	51387	194548	74377	68359	56825	86604	76204
214	kynurenine	Amino Acid	Tryptophan Metabolism	15140	LC/MS Pos Early	100000265	2739	209.092	2922-83-0	161166	C00328	HMDB00684	243803	232391	387647	356269	313968	260339	243024	276117	308141	341965	563233	427262	649543	612145	421984	714945	402872	289887	465223	470198	451746	639808	501344	656859	344484	547437	421883	536432	580188
882	lactate	Carbohydrate	Glycolysis, Gluconeogenesis, and Pyruvate Metabolism	527	LC/MS Neg	482	681.6	89.0244	79-33-4	612	C00186	HMDB00190	684770112	893262784	766348032	838151680	896710080	990846080	728940736	925680128	1132876160	962166976	812525248	881158208	801672512	930791680	921129792	939690560	732384384	799692864	1094188800	958186496	939755904	986338688	1293496576	979298944	846005760	983843200	759443520	822991232	863741056
2273	lactosyl-N-stearoyl-sphingosine (d18:1/18:0)*	Lipid	Sphingolipid Metabolism	54980	LC/MS Pos Late	100010945	2906	890.656		10260120		HMDB11591	740995	681625	425927	425825	855806	894115		348751	838470	811746	1074224	1291723	528407	926509	1004488	1269852	729123	798369	774389	571530	906545	708243	1418897	1095617	1185335	768691	586562	842314	633103
1331	laurylcarnitine (C12)	Lipid	Fatty Acid Metabolism(Acyl Carnitine)	34534	LC/MS Pos Late	100001392	1235	344.28	25518-54-1	10427569		HMDB02250	15434708	9121358	11306864	14722874	14770694	19230676	8000732	13583492	8180065	5918544	5548300	8605869	3767977	1113398	4482361	6759233	2779849	3936326	3527645	23318708	5638213	5831940	5243609	7858317	9185357	5304623	13593991	17810578	14927869
241	leucine	Amino Acid	Leucine, Isoleucine and Valine Metabolism	60	LC/MS Pos Early	397	2864	132.102	61-90-5	6106	C00123	HMDB00687	314397792	266307360	258540576	259189408	295353536	243864592	267732640	276402016	289935008	299191072	372993600	316660160	313573600	355489696	295941376	352965696	341394080	244883408	325316544	337998144	241163632	249078336	307520480	383790976	357786560	347184800	274063104	247198448	262483856
630	leucylglycine	Peptide	Dipeptide	40045	LC/MS Neg	100003185	2050	187.109	686-50-0	79070		HMDB28929	65430	93997	222604	49184	129353	57718	59380	87601	84140	103419	156864	173660	171303	196653	96927	112772	87474	100551	112896	78429	75344	82165	172618	134244	136553	151121	76511	60753	75609
2233	lignoceroyl sphingomyelin (d18:1/24:0)	Lipid	Sphingolipid Metabolism	57330	LC/MS Pos Late	100006298	3437	815.7	60037-60-7				21912980	20430598	17735452	10239819	20312284	17387516	14003593	12397556	19313672	22917400	11137865	10705321	10815657	15266547	11191815	16621803	11833868	11500244	15367147	20105972	16253050	18339240	20748320	16754277	20182000	17514386	18536948	17557828	26284772
1362	lignoceroylcarnitine (C24)*	Lipid	Fatty Acid Metabolism(Acyl Carnitine)	57515	LC/MS Pos Late	100015834	1603	512.467					164448	241540	217059	137991	399946	223589			136993	153160	71871		259569		146132			104242	142483	263224		130158	208697	190751	255007	159769	212138	175897	293977
1138	linoleate (18:2n6)	Lipid	Polyunsaturated Fatty Acid (n3 and n6)	1105	LC/MS Neg	180	5535	279.233	60-33-3	5280450	C01595	HMDB00673	1203920896	825093120	1691113344	290048064	1130342528	1034073408	608168320	1276429824	1919777920	1711544576	1566652032	1701867136	1188232704	2113077888	816649984	3277652224	2021264896	1424590848	2674676224	1572543872	1686682496	576632640	2375376384	2327626240	1399505280	2479564288	1271580928	591456960	2825412352
1140	linolenate [alpha or gamma; (18:3n3 or 6)]	Lipid	Polyunsaturated Fatty Acid (n3 and n6)	34035	LC/MS Neg	100001337	5450	277.217		5280934	C06426	HMDB03073	74611128	47792192	101192640	21756946	73134568	57614056	37870704	92785384	133696544	147762640	105522816	109035464	50442328	118244336	37893480	291137504	146306432	71755848	155112208	102063872	81656856	33380628	144955456	155628512	73949616	178232032	64553820	37147076	198926784
1338	linolenoylcarnitine (C18:3)*	Lipid	Fatty Acid Metabolism(Acyl Carnitine)	57511	LC/MS Pos Late	100015831	1310	422.326					13179769	12533431	18803540	10749849	15247643	11629682	5.79614e+06	13726065	7333507	10333903	18883796	19546224	5901886	2294962	8293053	15874457	8.17976e+06	12102016	7894624	21943736	5652279	3382088	4462978	11321123	11546610	6.07825e+06	10780735	9708140	10718956
1536	linoleoyl ethanolamide	Lipid	Endocannabinoid	52608	LC/MS Neg	100006726	6150	322.275	68171-52-8	5283446		HMDB12252	449364	246983	176479	138717	341417	432933	160336	227428	580782	844612	300750	202971	207514	354885	167230	1015793	578643	288932	419577	590812	238749	229392	399504	368889	318058	454577	381138	223444	164446
2152	linoleoyl-arachidonoyl-glycerol (18:2/20:4) [1]*	Lipid	Diacylglycerol	54955	LC/MS Pos Late	100010922	2566	658.541				HMDB07257	2175697	2238048	2907791	941846	2045108	1019153	940953	2091493	1649163	2126619	2083090	2627546	2924002	1138653	1811126	2897437	2565166	2543382	2903482	1760643	1763724	1302844	1988006	2336543	2029961	2144721	1740184	1405428	2458601
2153	linoleoyl-arachidonoyl-glycerol (18:2/20:4) [2]*	Lipid	Diacylglycerol	54956	LC/MS Pos Late	100010923	2624	658.541				HMDB07257	4658246	5263362	5717733	2533527	3949161	3360278	2251770	4483380	3726896	6460598	6749949	8755638	8790275	5267329	4156405	9366986	8516032	8462167	7456164	6214932	6.76281e+06	4519574	8660499	8604364	9298821	9570027	6.82818e+06	5401586	14968774
1337	linoleoylcarnitine (C18:2)*	Lipid	Fatty Acid Metabolism(Acyl Carnitine)	46223	LC/MS Pos Late	100003151	1430	424.342	36816-10-1	6450015		HMDB06469	216668016	246064688	265564352	144890624	239842736	191480256	77524392	167321440	93899592	136298048	243580208	350786688	173764560	59089696	149553840	277756736	173337744	215061888	215958544	333563392	129467112	61452384	118773912	235639200	243842400	102723208	255653904	208464560	251430720
2661	linoleoylcholine*	Lipid	Fatty Acid Metabolism (Acyl Choline)	57463	LC/MS Pos Late	100015760	1388	366.337					181100	215480	165760	120836	288218	365183	157706	118188	69637	185542	149531	407845	248071	166520		459287	95540	179175	228357	152815	97830		91802	141813	287936	69437	140011	232437	83970
2159	linoleoyl-docosahexaenoyl-glycerol (18:2/22:6) [2]*	Lipid	Diacylglycerol	54950	LC/MS Pos Late	100010929	2468	682.541				HMDB07266	16755163	16667200	19241760	14110783	19092108	16761577	12804941	17646862	17659866	16001941	19547528	22089908	20163852	11715900	16236078	27516164	19783204	19324084	21357988	23581398	18434280	18371100	35758732	39330956	22078226	19770854	15323703	15041634	18297528
2156	linoleoyl-linolenoyl-glycerol (18:2/18:3) [1]*	Lipid	Diacylglycerol	54963	LC/MS Pos Late	100010926	2426	632.525				HMDB07249	1096855		994147		601991	516205	568181	1229640			912895	2968285	1109708	1230638	810863		2615488	1192363	1013419		828955	384664			1064022	1457511			1780176
2157	linoleoyl-linolenoyl-glycerol (18:2/18:3) [2]*	Lipid	Diacylglycerol	54964	LC/MS Pos Late	100010927	2478	632.525				HMDB07250	21777166	9185286	20387948	6958605	11959946	8155795	8418827	20072096	8686818	21403390	19396524	40708848	21702128	22588408	11552436	28155282	35103384	20769762	19506248	11345930	15894754	7.60337e+06	29576962	22902796	17400346	24289246	12009184	11741649	43360552
2154	linoleoyl-linoleoyl-glycerol (18:2/18:2) [1]*	Lipid	Diacylglycerol	54968	LC/MS Pos Late	100010941	2689	634.541				HMDB07248	13621393	4.1284e+06	9241782	4210526	5906138	5410221	6588893	12519302	4458197	3206915	9234054	30074236	13402076	11862979	10691621	10999304	21296254	11189418	9454883	8.26788e+06	12467557	3.83542e+06	11966223	10880995	11054034	16189978	8351238	6358889	10528563
2155	linoleoyl-linoleoyl-glycerol (18:2/18:2) [2]*	Lipid	Diacylglycerol	54969	LC/MS Pos Late	100010942	2760	634.541				HMDB07248	10384859	3821142	11337831	3234369	6178841	4369292	3834314	9665151	6481025	5466802	8083289	21206340	13116206	11338841	6.91078e+06	13485893	16993960	14398155	13609555	10472717	18169096	4254926	17250062	8575594	13198627	13920803	8422832	7560537	23102958
83	lysine	Amino Acid	Lysine Metabolism	1301	LC/MS Pos Early	407	2850	147.113	56-87-1	5962	C00047	HMDB00182	201920768	183663248	164764400	150791536	196787136	153830912	160606176	178860944	164930832	185095744	223132880	181653744	191739504	184843424	278829792	208275344	156883424	130732848	175248944	216209040	178624992	209446112	297027232	243966736	270814080	397587232	267193136	174646176	201184816
1064	malate	Energy	TCA Cycle	1303	LC/MS Neg	409	615.6	133.014	6915-15-7	525	C00149	HMDB00156	205841696	187450240	186423456	101925960	287498752	250345456	142071376	127458832	172074608	161917680	226264208	215729104	303540576	198735792	108804896	201330144	139776128	177690576	223144960	216197680	204697504	216684960	199349664	216345344	270763136	144287888	273093824	199761248	189937408
1227	maleate	Lipid	Fatty Acid, Dicarboxylate	20676	LC/MS Polar	100000707	2510	115.004	110-16-7	444266	C01384	HMDB00176	547241	403379	520986	604048	414164	577826	464405	510671	492116	566460	313469	246234	284118	285362	329403	329773	331157	403321	370643	25355368	761569	662300	340660	340839	444261	447713	523605	863197	798572
1289	malonylcarnitine	Lipid	Fatty Acid Synthesis	37059	LC/MS Pos Early	100001526	2086	248.113	853728-01-5	22833583		HMDB02095	1497523	1.94833e+06	2317384	1354687	2287163	2441864	1685415	1880302	2202184	1902700	1711676	1790083	2499532	1844227	1489310	2355994	1466546	1143002	3516543	2116746	1469666	1735238	2490259	2849786	2263633	1.93703e+06	1867523	1729776	2305552
926	maltohexaose	Carbohydrate	Glycogen Metabolism	35170	LC/MS Neg	100001448	1215	989.32	34620-77-4	439606	C01936	HMDB12253	33065	14985		49122	90280	43982	35044	28472	21238	34948	51401	61962		63635	94315	25895	27783	23948	56471	90152	141779	67766	68251	65842	42222	30076			75766
934	maltose	Carbohydrate	Glycogen Metabolism	15586	LC/MS Polar	913	3329.4	387.114	6363-53-7	10991489	C00208	HMDB00163	3779223	3694876	5857602	4698671	6916586	5980166	5502863	4121345	5946070	5331033	7599481	5600930	4047243	5970979	5.89443e+06	7677084	4508484	5333624	5516577	6793767	9421477	6748333	7.71152e+06	6793017	5159319	4545189	3504186	3214885	6846745
929	maltotetraose	Carbohydrate	Glycogen Metabolism	15910	LC/MS Polar	100000275	5000	711.22	34612-38-9	446495	C02052	HMDB01296	99198	229999	145199	309801	339364	241911	220233	233828	493243	377341	301026	362119	117092	378792	461022	506424	315448	384563	397109	379220	306220	419443	904063	673099	367660	429180	153218	101666
931	maltotriose	Carbohydrate	Glycogen Metabolism	44688	LC/MS Polar	100000276	4286.4	549.167	1109-28-0	439586	C01835	HMDB01262	3659079	4607593	5524947	6405741	9439437	7180506	5929444	5053430	8797080	7176875	9011048	7.75867e+06	4214767	8509023	9584665	10112648	6286734	7343630	7901770	9668374	12110378	10353989	14173302	10456051	7598594	7945911	4659960	3941921	5532428
976	mannitol/sorbitol	Carbohydrate	Fructose, Mannose and Galactose Metabolism	46142	LC/MS Polar	100001740	2260	181.072		5780	C00794	HMDB00247	4660570	6217883	4604639	5351964	5608135	7453785	4914400	5752763	6940940	6974730	5354467	6624304	6113237	5113473	5756100	4459874	8.0914e+06	4642082	5658523	7.33552e+06	7.42529e+06	6823028	6509621	5.92497e+06	28821202	5432701	4922052	5249111	4797597
977	mannose	Carbohydrate	Fructose, Mannose and Galactose Metabolism	584	LC/MS Polar	803	2200	179.056	3458-28-4	18950	C00159	HMDB00169	1100716	1771515	1321397	2636820	3451564	2062505	1684505	2.07002e+06	4673033	1842328	4.17947e+06	2875197	2658944	1445939	2099778	4.17675e+06	2081939	843689	1328480	6247189	1255765	2649864	5596595	5100132	1125830	1.04219e+06	1077008	1062777	587740
978	mannose-6-phosphate	Carbohydrate	Fructose, Mannose and Galactose Metabolism	1469	LC/MS Polar	294	4510	259.022	70442-25-0;104872-94-8	439198	C00275	HMDB01078	742780	688465	582726	395455	533524	597252	344285	691926	933970	1170272	510191	597280	244971	771817	430805	907605	541549	662690	704618	551201	744958	484798	934464	811418	364060	738974	418725	567610	1145103
1097	margarate (17:0)	Lipid	Long Chain Fatty Acid	1121	LC/MS Neg	891	5731	269.249	506-12-7	10465		HMDB02259	26351012	10365278	12646330	8232930	15252671	18140698	10818334	21023194	23553556	32986004	15259768	17715848	11338493	23080780	10417847	38537472	29990560	17999948	22946030	30271532	22971490	15881927	29614824	18724648	14706351	27146236	20820404	12905993	25594502
1363	margaroylcarnitine*	Lipid	Fatty Acid Metabolism(Acyl Carnitine)	57512	LC/MS Pos Late	100004054	1424	414.358	106182-29-0			HMDB06210	9218561	8048629	10396335	4862380	10922259	8838035	3464536	6000978	3610454	8564656	14944068	10700027	8440794	3204802	5106683	12688311	6520300	10483376	9158043	10763386	4345862	2725104	5035838	9702281	9639432	4029374	8698221	7453939	10165183
1149	mead acid (20:3n9)	Lipid	Polyunsaturated Fatty Acid (n3 and n6)	35174	LC/MS Neg	100001472	5650	305.249	20590-32-3	5312531		HMDB10378	2005915	1312389	3.44076e+06	843534	4129879	4250713	1.6325e+06	2.68188e+06	4133151	6827868	4777077	2.3281e+06	2680121	4234495	1.70937e+06	9223106	3.14222e+06	4.13795e+06	5852494	5914650	7395814	2.31632e+06	7467081	4735148	6612746	11040263	5745940	2507405	4044605
306	methionine	Amino Acid	Methionine, Cysteine, SAM and Taurine Metabolism	1302	LC/MS Pos Early	415	2526	150.058	63-68-3	6137	C00073	HMDB00696	176154496	141394544	140146160	126544136	170257264	131918832	130085784	167897744	170113248	158186512	179517616	152414432	177333200	171137776	157798672	195543824	156390208	122802672	163608448	155660480	115181408	115813680	193134128	203727184	195982800	184970832	153776960	114183528	135170656
310	methionine sulfone	Amino Acid	Methionine, Cysteine, SAM and Taurine Metabolism	44878	LC/MS Pos Early	100004635	1250	182.048	820-10-0	69961						49828				54923			379656	220831	156425	76310	376033	73320	112998	85097	62585	523047	464125	517453	655747	505662	521734	895426	626337	502367	614389
311	methionine sulfoxide	Amino Acid	Methionine, Cysteine, SAM and Taurine Metabolism	18374	LC/MS Pos Early	100000039	1272	166.053	3226-65-1	158980	C02989	HMDB02005	26053454	16523993	17738212	22961946	19015658	18117042	19252554	22428160	21858912	17719892	12467731	7862682	7218517	8501238	16122288	12847342	13949139	15585280	15766053	25260016	23885168	19353888	12371690	12720308	16578058	20012332	19468538	25437656	19754408
3890	methyl glucopyranoside (alpha + beta)	Xenobiotics	Food Component/Plant	46144	LC/MS Pos Early	100005864	832	212.113					46979528	40761848	34829568	51263544	54110940	56381624	39503320	51508700	64075264	41098448	826892	21744520	23207524	9382039	8752093	28296220	29649472	6748204	8572963	626959	701816	726079	649919	611393	992983	992034	869863	896332	922087
1309	methylmalonate (MMA)	Lipid	Fatty Acid Metabolism (also BCAA Metabolism)	1496	LC/MS Polar	418	3078.4	117.019	516-05-2	487	C02170	HMDB00202	453125		219620	389139	473401	166401	302687	214539	164141	287825	219316	354429	284959	351223	296339	189044	381039	298264	254174	253270	433654	723215	505621	158697	441745	423080	697636	347920	175394
1204	15-methylpalmitate	Lipid	Fatty Acid, Branched	38768	LC/MS Neg	100002945	5695	269.249		17903417			10719070	5119499	6825589	3.80494e+06	7450559	9762526	4839136	7076256	9915370	14746362	8018963	10431204	7036474	10980102	5.97658e+06	19380016	16749991	11944763	12563309	12070942	10201217	5647243	11809881	9826458	7.65755e+06	11946525	9030155	6752721	12132924
3331	methylphosphate	Nucleotide	Purine and Pyrimidine Metabolism	37070	LC/MS Polar	100001805	3760.1	110.985	7023-27-0	13130		HMDB61711	219647	263070	265062	161828	221290	207293	163184	322613	328183	323419	236397	236784	287238	295140	209034	262911	165315	230603	291587	156949	268757	185076	336593	276603	231063	232119	175152	173771	264721
1549	myo-inositol	Lipid	Inositol Metabolism	1124	LC/MS Polar	363	3506.3	225.062	87-89-8	892	C00137	HMDB00211	12000233	10652825	10069769	8720250	11213186	13937177	9241665	10332895	13509890	17203908	10418298	14113666	11396154	16841316	11379841	8863835	13359704	9471400	9208261	14398360	11798120	11906650	15121471	12775454	15936985	13942020	14073133	14735753	16540839
1090	myristate (14:0)	Lipid	Long Chain Fatty Acid	1365	LC/MS Neg	519	5440	227.202	544-63-8	11005	C06424	HMDB00806	90376816	95664672	122262000	63815132	119883520	105014584	71684352	86647320	188074192	177465152	126251376	90230072	79769040	102588088	68653048	285913152	135343744	98581744	158348016	155813728	116707520	76565216	184155456	177261760	110627880	182299392	111536144	79423520	257951936
1091	myristoleate (14:1n5)	Lipid	Long Chain Fatty Acid	32418	LC/MS Neg	100001198	5346.9	225.186	544-64-9	5281119	C08322	HMDB02000	5676858	7108060	7618279	3638054	9828354	7651606	4147879	4223373	6024714	12486891	8.2722e+06	7211342	8542241	7154939	4105095	13474287	9061719	4910812	7.91325e+06	10066794	5353097	3428399	7.57439e+06	8765655	7.43649e+06	6584206	6184883	6129089	15005808
1341	myristoleoylcarnitine (C14:1)*	Lipid	Fatty Acid Metabolism(Acyl Carnitine)	48182	LC/MS Pos Late	100006051	1316	370.295	889848-55-9	90659872			38237216	32514922	32741012	38842788	44479260	58878668	20048516	35987520	23956996	23702948	24900796	33422722	16305874	5153224	15960633	28299958	15892777	19186008	19058992	52324952	18677012	13651405	18259076	29222308	33908696	16654307	37828584	47869176	41929716
1332	myristoylcarnitine (C14)	Lipid	Fatty Acid Metabolism(Acyl Carnitine)	33952	LC/MS Pos Late	100001270	1350	372.311	18822-89-4	6426854		HMDB05066	93685560	87948848	100000008	70722304	109250864	108029760	43566804	73825272	51846416	76755456	90720112	68687552	56937188	21688408	36670576	88108416	38019424	59323036	60473908	108136656	43216044	31843928	51895644	87382808	93852144	42275580	99264400	88477136	96708112
2188	myristoyl-linoleoyl-glycerol (14:0/18:2) [2]*	Lipid	Diacylglycerol	57408	LC/MS Pos Late	100015684	2720	582.509					4817593	2.34265e+06	3923513	2.71632e+06	3338865	2933114	2368817	3265196	2867941	3.66806e+06	2552026	7229586	4335833	5357061	2624684	6711081	8937215	4154945	3.70665e+06	4339941	6087644	3530175	7219004	6054891	6277673	6843343	4683388	3840805	12410887
384	N('1)-acetylspermidine	Amino Acid	Polyamine Metabolism	57689	LC/MS Pos Early	187	3075	188.176	14278-49-0	496	C00612	HMDB01276	519217	415355	389343	214137	405480	287463	250793	266548	446676	443911	357589	463149	423047	466606	359614	450904	362951	326455	465243	364127	461405	374851	608719	540926	297103	402327	331888	240234	520697
3357	N1-Methyl-2-pyridone-5-carboxamide	Cofactors and Vitamins	Nicotinate and Nicotinamide Metabolism	40469	LC/MS Neg	100001468	1668	151.051	701-44-0	69698	C05842	HMDB04193	812350	790345	953320	778433	652326	776806	923760	1483354	734531	1411687	1416974	2009889	1029650	1550689	1061189	1167384	1643341	958834	1185604	1232799	1311245	1144494	984991	1352006	1038138	834960	749239	1052397	793530
3358	N1-Methyl-4-pyridone-3-carboxamide	Cofactors and Vitamins	Nicotinate and Nicotinamide Metabolism	57584	LC/MS Pos Early	100001469	1260	153.066	769-49-3	440810	C05843	HMDB04194	3.68153e+06	5485700	6623450	5573386	4861683	4570473	5988816	6594222	5367714	7.26257e+06	8703037	9209948	7005944	7.07132e+06	8.27843e+06	6165458	8756773	6475716	9369830	4423603	8437064	6009206	7.35902e+06	9366117	5385138	6218568	5187418	4808998	5058775
90	N6,N6,N6-trimethyllysine	Amino Acid	Lysine Metabolism	1498	LC/MS Pos Early	189	2825	189.16	23284-33-5	440120	C03793	HMDB01325	35542468	41981236	32602508	35038320	34481376	34241580	35122392	45242528	42005520	32718208	44764464	46891568	55375524	41248168	63054944	47417884	40961008	29159510	48471748	48462604	40050700	40436804	51688096	49936636	54205620	78562304	50123104	31374710	40690868
85	N6-acetyllysine	Amino Acid	Lysine Metabolism	36752	LC/MS Neg	100001734	1059	187.109	692-04-6	92832	C02727	HMDB00206	98906	111148	96694	104175	101799	89321	103761	107994	83298	104796	82844	96732	72950	77244	95208	82574	108962	64140	67689	159707	104929	160189	159091	140037	204509	199367	165132	140222	155218
1049	N6-carboxymethyllysine	Carbohydrate	Advanced Glycation End-product	36713	LC/MS Pos Early	100001768	2500	205.118	5746-04-03	123800			13139495	18832304	28180984	14773693	21494196	13106325	9977621	18556668	27034050	13551245	16188665	14764093	15708347	19905568	18490560	12371949	10242472	10779292	13509984	18927038	23499412	15074764	18899532	24620576	10322944	14743708	14114144	7.81263e+06	11250552
30	N-acetylalanine	Amino Acid	Alanine and Aspartate Metabolism	1585	LC/MS Neg	1110	861.2	130.051	97-69-8	88064	C02847	HMDB00766	428566	340455	292777	291707	309944	353616	264794	447357	331592	394039	318707	469426	356747	432276	291088	460453	390581	243556	306433	360018	254142	287665	299929	335385	347537	303459	275750	304702	303020
357	N-acetylarginine	Amino Acid	Urea cycle; Arginine and Proline Metabolism	33953	LC/MS Pos Early	100001266	2245	217.13	155-84-0	67427	C02562	HMDB04620	288815	336644	356796	265100	244643	382943	360490	358169	344522	342052	445179	413444	498358	376318	396533	454559	377904	306288	490135	396113	404415	360960	518628	444758	407447	595067	377881	346323	475901
39	N-acetylasparagine	Amino Acid	Alanine and Aspartate Metabolism	33942	LC/MS Pos Early	100001257	785	175.071	4033-40-3	99715		HMDB06028	404605	305579	337026	330579	407845	295457	386849	403845	327926	268360	167407	216753	148538	245916	268337	242624	337249	208744	224433	394424	343144	289106	210349	222781	184798	295442	258840	301443	311812
35	N-acetylaspartate (NAA)	Amino Acid	Alanine and Aspartate Metabolism	22185	LC/MS Pos Early	100000787	880	176.055	997-55-7;997-55-7	65065	C01042	HMDB00812	19221060	14905005	13550608	8630226	16932788	15768539	13439172	8930769	17337894	20186128	13928541	11374950	12727803	20558626	12253714	21402260	13505004	12509772	17278262	25697932	17217288	21601744	24207712	19624140	21363244	23837756	19780012	19629488	31326472
50	N-acetyl-aspartyl-glutamate (NAAG)	Amino Acid	Glutamate Metabolism	35665	LC/MS Pos Early	100001612	1035	305.098	3106-85-2	5255	C12270	HMDB01067	7001172	6204648	5746331	3812251	6.54808e+06	6139273	5484354	4304906	6.60511e+06	6880456	4453716	4917756	5451027	9180629	7647554	7.86011e+06	6264067	4293934	5882351	8138193	4694742	6.53007e+06	9056702	6886927	6163070	7.82753e+06	6128001	5203668	9145093
439	N-acetylcarnosine	Peptide	Dipeptide Derivative	43488	LC/MS Pos Early	100004046	2141	269.124	56353-15-2	9903482		HMDB12881	956448	995001	1230743	1238584	876634	971956	1155466	1840371	1327687	693767	725689	942381	1165956	767338	1272880	932139	1.01616e+06	691140	1725096	326631	550538	366911	230837	160220	189281	285981	191282	157318	330142
1028	N-acetyl-glucosamine 1-phosphate	Carbohydrate	Aminosugar Metabolism	15741	LC/MS Polar	1212	4052	300.049	31281-59-1	440364	C04256	HMDB01367	83542		110451	47115	122082	139901	90238	115854	111454	129317	126585	159159	160264	229429	88994	152172	78708	81619	173539	120481	165991	144716	226302	245507	143800	178844	189737	128213	188704
1048	N-acetylglucosamine/N-acetylgalactosamine	Carbohydrate	Aminosugar Metabolism	46539	LC/MS Pos Early	100006435	715	222.097		24139		HMDB00215	337369	259471	240749	205357	266101	249597	250151	184527	193843	307140	262379	243439	301076	241066	196522	264400	337660	217605	278728	285499	293628	336607	370388	195192	366928	298871	374327	345843	329029
1045	N-acetylglucosaminylasparagine	Carbohydrate	Aminosugar Metabolism	48149	LC/MS Pos Early	1215	1212	336.14	2776-93-4	123826	C04540	HMDB00489	84096	87810	101145		99010			88321	107674	76456	105126	78887	96695	131368	112483	112764	103869	69932	113093	123313	116556	107631	139120	128416	119501	141205	79443	93513	123913
42	N-acetylglutamate	Amino Acid	Glutamate Metabolism	15720	LC/MS Pos Early	100000282	1050	190.071	5817-08-03	70914	C00624	HMDB01138	949503	544006	511377	367909	583893	565067	447140	340604	643227	1114239	347718	993191	435349	1539266	297600	677726	1116866	407343	574076	629930	753099	701463	791714	721937	704315	802218	729869	586179	1.66201e+06
43	N-acetylglutamine	Amino Acid	Glutamate Metabolism	33943	LC/MS Pos Early	100001253	845	189.087	2490-97-3	182230	C02716	HMDB06029	1099642	1219396	1709263	942255	1258485	1192515	931943	1167355	1237117	1.03323e+06	781646	855887	851434	809436	785301	771001	852248	674702	1067885	669377	1049956	796606	801380	825722	627759	781924	609970	656670	742439
2	N-acetylglycine	Amino Acid	Glycine, Serine and Threonine Metabolism	27710	LC/MS Pos Early	100001006	826	118.05	543-24-8	10972		HMDB00532	2129295	3479279	2520032	3827430	3712430	3123299	4649606	3138993	2658320	2567457	3846545	11915882	10075512	8105846	3274899	6103608	10501891	5666651	6638953	3567305	3922809	5021523	3069489	5551151	5469696	3741545	4522931	4583085	4939684
64	N-acetylhistidine	Amino Acid	Histidine Metabolism	33946	LC/MS Pos Early	100001293	2065	198.087	39145-52-3	75619	C02997	HMDB32055	129927	131641	128543		88613	96933	83887	57373	98254	80028		71065		96013	71452	50362	52684		267862		69351	52019	57589	122813				54083
242	N-acetylleucine	Amino Acid	Leucine, Isoleucine and Valine Metabolism	1587	LC/MS Neg	1082	2400	172.098	1188-21-2	70912	C02710	HMDB11756	73468	94780	98539	81898	58663	55671	73579	75289	101017	68478	68708	96743	65306	77804	55930	93087	78762	73833	63173	81780	75752	63678	55278	82512	53429	59618	53680	62073	58130
307	N-acetylmethionine	Amino Acid	Methionine, Cysteine, SAM and Taurine Metabolism	1589	LC/MS Neg	1083	1787	190.054	65-82-7	448580	C02712	HMDB11745	2.87224e+06	2163009	2846780	1.63135e+06	2404768	1636119	1669625	3428150	2115801	2.65571e+06	3375537	4444567	3.60872e+06	3.96594e+06	2564240	3.93936e+06	4287445	2619029	2605692	1459842	1249686	1187476	2763135	2.91973e+06	3.09593e+06	2895897	1.59653e+06	1202485	1482098
312	N-acetylmethionine sulfoxide	Amino Acid	Methionine, Cysteine, SAM and Taurine Metabolism	45428	LC/MS Pos Early	100005463	880	208.064	108646-71-5	193368			3349035	1802165	2699758	2347430	2394506	2359236	1858838	3696137	2189569	2669375	2094979	1427645	1407652	1264402	1980059	2068280	2773674	2679765	2497625	1802741	2880128	1732724	1344361	1356904	1777162	2829444	1565090	2233053	1995430
1034	N-acetylneuraminate	Carbohydrate	Aminosugar Metabolism	32377	LC/MS Polar	1162	3072.6	308.099	131-48-6	439197	C00270	HMDB00230	7259423	7424145	10197684	7497184	8657804	10307191	7496700	8701836	9587269	9699819	9682337	6752462	7019644	7244262	6.79929e+06	9862056	6440007	8056977	8139193	15851989	11663372	12352467	11100491	12215817	13039851	12859135	12471020	11127036	13400168
110	N-acetylphenylalanine	Amino Acid	Phenylalanine Metabolism	33950	LC/MS Neg	100001256	2597	206.082	2018-61-3	74839	C03519	HMDB00512	129832	125039	199544	150062	126423	108471	114270	118717	168977	141145	103581	100092	88373	83744	113223	143404	90171	101168	94538	146897	150856	111784	106214	131227	110305	113532	107221	109035	115666
10	N-acetylserine	Amino Acid	Glycine, Serine and Threonine Metabolism	37076	LC/MS Pos Early	100001851	811	148.06	97-14-3	65249		HMDB02931	5.56928e+06	5504123	4281691	5197003	4918732	4588901	5495001	6343224	6077864	4582518	5192686	5.94675e+06	5631053	5756670	7.19146e+06	7011066	6378880	5357179	5496643	4064223	3827311	3549419	3426618	4274207	4050821	4872586	4068052	3724102	3629029
336	N-acetyltaurine	Amino Acid	Methionine, Cysteine, SAM and Taurine Metabolism	48187	LC/MS Neg	100005466	800	166.018		159864			4635198	3420692	3946946	4013447	2765754	4159057	3.50745e+06	4986038	4747434	4508824	2.02966e+06	1730462	2073792	1608095	2504857	2244574	2154686	2372515	2791692	3825693	3554791	3484718	1652104	1785852	2254224	2732355	2737244	3601386	3139490
17	N-acetylthreonine	Amino Acid	Glycine, Serine and Threonine Metabolism	33939	LC/MS Neg	100001274	821.6	160.062	17093-74-2	152204			3062438	2.72604e+06	2132906	2.49287e+06	1972380	2.79424e+06	2397659	3779525	3023729	2.58882e+06	2147871	3112475	2711600	2.85571e+06	2698937	2814179	3214865	2026130	2527413	2183330	1368400	1592323	1329330	1.62163e+06	1766184	1687337	1408159	1.55001e+06	1397817
3342	nicotinamide adenine dinucleotide (NAD+)	Cofactors and Vitamins	Nicotinate and Nicotinamide Metabolism	5278	LC/MS Neg	1310	1434	662.102	53-84-9	5893	C00003	HMDB00902	82987	181628	80656	156118	120576	92005	124209	208058	73876	90979	182576	512973	381996	246716	234400	193132	244923	69771	103170	219509	162484	257554	340466	335685	240123	208758	141568	71752	90301
2218	N-behenoyl-sphingadienine (d18:2/22:0)*	Lipid	Sphingolipid Metabolism	57372	LC/MS Pos Late	100015624	3911	620.598					759868	874649	876755	527360	942225	855543	585439	553292	689653	1162541	521922	816210	772206	987544		761078	967112	535454	764790	726132	745040	548894	958644	777374	740430	963534	924501	739766	1055470
360	N-delta-acetylornithine	Amino Acid	Urea cycle; Arginine and Proline Metabolism	43249	LC/MS Pos Early	100004523	1877	175.108		9920500			15013151	17804500	23454878	17155536	24454520	17893492	19305146	22500380	23647548	18965216	23110508	14800220	13565463	12242380	12185214	8885709	10230645	10619725	22340428	11808308	13127933	14074486	14800796	35527172	15659514	15544600	11989257	13276632	15971054
1364	nervonoylcarnitine (C24:1)*	Lipid	Fatty Acid Metabolism(Acyl Carnitine)	57531	LC/MS Pos Late	100015846	1602	510.452					411945	347863	418327	142753	601016	391649		236370		219920	513065	327924	810131			253559		683117	322458	486411	147527		331079		441264	171196	594868	264430	533080
216	N-formylanthranilic acid	Amino Acid	Tryptophan Metabolism	43549	LC/MS Polar	100004561	900	164.035	3342-77-6	101399	C05653	HMDB04089	400705	509998	233564	586506	354606	350989	343247	429819	431171	370211	193506	160833	154921	176655	424542	295279	254033	310527	439178	569076	963841	614713	325681	170380	199014	653778	443816	618175	836946
308	N-formylmethionine	Amino Acid	Methionine, Cysteine, SAM and Taurine Metabolism	2829	LC/MS Neg	194	1543.8	176.039	4289-98-9	439750	C03145	HMDB01015	271567	289150	228737	168010	229381	194815	179650	295910	251171	218575	182528	381677	273378	287236	229728	232911	273889	156877	209012	173595	117754	127521	159561	178280	185993	131149	123185	95929	129038
174	N-formylphenylalanine	Amino Acid	Tyrosine Metabolism	48433	LC/MS Neg	100006056	2360	192.067	13200-85-6	759256			185744	62002	133134	131864	82773	101191	90713	105748	83258	93894	40656	22243	30024	32982	67086	68483	70113	70955	51021	149796	101263	81853	21313	35574	93874	99233	101080	158927	128502
3814	N-glycolylneuraminate	Xenobiotics	Food Component/Plant	37123	LC/MS Pos Early	100001491	636	326.108	1113-83-3	123802	C03410	HMDB00833	758430	678316	1305606	496961	786088	861819	687190	1018353	692973	867371	757006	526463	570040	423536	599844	563843	519427	490093	521155	804898	558942	488336	503065	599001	663042	691257	659111	712972	720345
3338	nicotinamide	Cofactors and Vitamins	Nicotinate and Nicotinamide Metabolism	594	LC/MS Pos Early	432	1942	123.055	98-92-0	936	C00153	HMDB01406	782991744	866094208	939534912	796821824	953262528	880516032	871755904	894741632	891828224	901038272	867460864	865516480	832762752	873904448	779261504	832733376	825695808	762899584	914048384	870608512	901700416	906543168	911133696	936406464	874139520	885287104	828113792	811055360	847356480
3349	nicotinamide N-oxide	Cofactors and Vitamins	Nicotinate and Nicotinamide Metabolism	39582	LC/MS Pos Early	100002763	877	139.05	1986-81-8	72661		HMDB02730	1395828	2060594	1429991	1449767	1.74052e+06	1.90259e+06	2536036	2684088	2447200	1.90013e+06	4823413	4283880	3387604	3.80553e+06	3.91346e+06	953468	6264067	4087913	4827544	1539279	3902181	3293252	3417416	3.92252e+06	3664780	4055620	2758775	3159197	3254603
3341	nicotinamide riboside	Cofactors and Vitamins	Nicotinate and Nicotinamide Metabolism	33013	LC/MS Pos Early	100001310	2040	255.098	1341-23-7	439924	C03150	HMDB00855	197639	195649	265711		253924	261560	103055	44911	109637	265566	726930	200044	857355	118003	63732	214620		446824	306714	186191	173225	132609		180047	181327	92337	155193	99528	103042
31	N-methylalanine	Amino Acid	Alanine and Aspartate Metabolism	37069	LC/MS Pos Early	100001823	1536	104.071	600-21-5	5288725	C02721	HMDB01906	962398	1749762	1.00648e+06	1.8371e+06	1588970	1.68399e+06	1021161	2502273	2033557	1041191	1510715	377455	1168450	1449199	1280856		2190382	1864057	1020102	1633415	1669928	1256916	2180370	1899291	1061716	2376863	1733205	1.7439e+06	1835585
54	N-methyl-GABA	Amino Acid	Glutamate Metabolism	39577	LC/MS Pos Early	100003152	2109	118.086	1119-48-8	70703	C15987		4814370	4207387	6601813	4040935	5673343	5575693	3886434	6892506	6887186	6824339	7037402	8527556	4487425	10364852	3.80231e+06	2299830	6528644	3.89353e+06	5658598	8250669	13958408	9223289	9598847	11582038	5979587	9136054	6532091	4840640	9032468
369	N-methylproline	Amino Acid	Urea cycle; Arginine and Proline Metabolism	37431	LC/MS Pos Early	100001956	1335	130.086	475-11-6	557			1498711	2134438	1421360	1299705	1509011	1682224	1267485	1854149	1.9019e+06	1717361	1188792	1055727	1000295	882056	1233065	456045	786414	653608	724544	828978	1139137	926681	1.04645e+06	992057	1043882	1366482	1021198	928777	1441587
371	N-monomethylarginine	Amino Acid	Urea cycle; Arginine and Proline Metabolism	43586	LC/MS Pos Early	100004488	2845	189.135	53308-83-1	132862	C03884	HMDB29416	496522	555348	460304	467474	656344	763586	573837	806472	538170	665893	1.32782e+06	460362	740364		1.03679e+06	800503	618317	205102	234702	931000	1036468	685734	1357051	1.40939e+06	961686	1.84682e+06	1739337	432231	755755
1532	N-oleoyltaurine	Lipid	Endocannabinoid	39732	LC/MS Neg	100003119	5610	388.253	52514-04-2	6437033			1342830	883040	1884996	453094	1.0321e+06	1629024	779351	1654190	2705953	2408792	778772	579444	570420	892605	612785	3051760	1306795	1.03437e+06	4056329	2441746	1364548	987311	1405292	2484744	1029964	1692543	1108530	738772	1977957
1109	nonadecanoate (19:0)	Lipid	Long Chain Fatty Acid	1356	LC/MS Neg	892	6068	297.28	646-30-0	12591	C16535	HMDB00772	3913035	1931701	2052823	1384221	2331521	3462940	1677273	2498950	4090668	4202983	2970132	3617592	2757922	4523431	1920558	8815551	5904343	3.16928e+06	4637759	4432739	2793648	2067298	3527239	3072491	2502902	3388787	2850494	1.8638e+06	4362656
2216	N-palmitoyl-sphinganine (d18:0/16:0)	Lipid	Sphingolipid Metabolism	52604	LC/MS Pos Late	100009028	3090	540.535	5966-29-0	5283572		HMDB11760	1.75857e+06	1190519	1454164	810412	1.70018e+06	1156111	932867	1.59426e+06	1225606	1269156	1251578	1663266	1229378	1689773	1045357	1173711	1477668	1216792	1752438	1620853	1035537	1123192	1.53109e+06	1667774	1917020	1576692	1344741	1051291	1564188
2256	N-palmitoyl-sphingosine (d18:1/16:0)	Lipid	Sphingolipid Metabolism	44877	LC/MS Pos Late	1518	2893	538.519	24696-26-2	5283564		HMDB04949	22934182	21077040	20756574	13914430	21651756	19372150	14083181	22021332	20655762	23595568	19646544	26338524	20866314	25104620	15304531	23371712	26263350	19264524	21221182	25305738	17903672	18206856	27693268	27107832	32841622	27123836	22282116	19823124	26417404
1534	N-palmitoyltaurine	Lipid	Endocannabinoid	39835	LC/MS Neg	100003239	5560	362.237	83982-06-3				6026983	5986479	12648160	2797668	6161591	9193501	3827904	8938878	18689108	9930712	4872144	2344941	3328156	3.79028e+06	2881922	20720790	4544542	4362599	20529700	10082580	6751840	5384975	8351653	19821344	4737587	9014420	7335103	3.51842e+06	9026023
2300	N-stearoyl-hexadecasphingosine (d17:1/18:0)*	Lipid	Sphingolipid Metabolism	57433	LC/MS Pos Late	100015736	3055	552.535					4404890	5068123	4490656	4240309	5203750	5353795	4725418	4555984	5.817e+06	5190529	5.7122e+06	6434414	5371457	5144775	4835918	8072006	5911078	4954056	5664160	5649148	4976639	4969019	7586344	7055877	8776039	7.35889e+06	5970829	5611882	5122374
2259	N-stearoyl-sphingadienine (d18:2/18:0)*	Lipid	Sphingolipid Metabolism	57417	LC/MS Pos Late	100015632	2846	564.535					13619894	15714772	14553985	12137551	14751911	16360346	13614422	14581902	17347124	17438924	13263538	14370938	13314812	12583498	11745468	14851279	13948499	14324692	16037741	15131634	15024650	13719407	16965832	14917800	18328110	17416618	13807068	15280408	13450490
2258	N-stearoyl-sphingosine (d18:1/18:0)*	Lipid	Sphingolipid Metabolism	54979	LC/MS Pos Late	1547	3392	566.551	104404-17-3	5283565		HMDB04950	132391536	158173024	139878640	117109976	150872192	147870016	132706472	145919504	166183808	146925552	147823520	150303152	147438816	116538848	142532960	165644336	133641080	128039136	142359424	137254672	120926000	125089760	160114704	152644064	156797792	148392816	127295864	134730944	117085840
1533	N-stearoyltaurine	Lipid	Endocannabinoid	39730	LC/MS Neg	100003240	5782	390.268	63155-80-6	168274			2158458	1124557	1039061	582012	1275656	2.00357e+06	618778	1.74405e+06	3071401	2612950	1111602	490527	803005	760834	846780	2272299	1176091	1204939	2096956	3543747	1541370	1785217	2269819	2327218	1032559	2386789	2321513	1346266	1871975
108	N-trimethyl 5-aminovalerate	Amino Acid	Lysine Metabolism	57687	LC/MS Pos Early	100015962	2186	160.133					294367520	317559008	293647264	294041920	374485152	360168928	254805616	408587200	296206144	320734688	520744160	282228064	237481296	242271072	444037152	208316128	166952336	234391152	230725968	422988128	1618407424	556250304	1103951104	1108962048	548104256	534553376	409487040	563602688	629483072
1326	octanoylcarnitine (C8)	Lipid	Fatty Acid Metabolism(Acyl Carnitine)	33936	LC/MS Pos Late	100001247	950	288.217	3671-77-0	123701	C02838	HMDB00791	13715350	13300542	13357694	14208766	17005804	20171582	8155981	12578575	8974614	9371006	10919679	12723269	13073886	4473638	7396260	12230143	7516373	10046570	8163713	13400691	7501367	7533074	11555874	14310818	14109958	7004724	14761134	14928422	12726174
1128	oleate/vaccenate (18:1)	Lipid	Long Chain Fatty Acid	52285	LC/MS Neg	100008930	5655	281.249					1308518144	741020032	1522340608	372906464	1301912192	1185907200	716752320	1060774528	1757113088	2409493504	1817355008	1744772224	1316467712	2229716992	880550592	3105309696	2423249408	1895261568	2434121472	1892339584	2243462656	784853888	2867733504	2108294528	1834647296	3065416448	1775118336	819957184	3206704896
1521	oleoyl ethanolamide	Lipid	Endocannabinoid	38102	LC/MS Neg	1137	6450	324.291	11-58-0;111-58-0	5283454		HMDB02088	1287537	911833	748944	659170	1119893	1493644	728606	1249317	1.68128e+06	3163404	1369168	873597	704891	1423720	633712	3913936	2267430	1598613	1.58737e+06	4081717	1473620	1507956	2398230	2072929	1539311	2230522	1808036	955048	1116828
2151	oleoyl-arachidonoyl-glycerol (18:1/20:4) [2]*	Lipid	Diacylglycerol	54961	LC/MS Pos Late	100010937	2990	660.556				HMDB07228	16940504	23875480	21411724	18598840	19924700	19406516	16563719	16584066	24220596	20416772	18623928	13964012	15301442	7625686	16725079	14983838	14093475	19022656	19328228	17721004	11778916	14587813	20140466	19911036	16451995	16100557	14869986	13954122	18758942
1339	oleoylcarnitine (C18:1)	Lipid	Fatty Acid Metabolism(Acyl Carnitine)	35160	LC/MS Pos Late	100001501	1423	426.358	38677-66-6	6441392		HMDB05065	376601984	366542272	462952640	239110864	419112128	358168352	161883472	248415456	180713920	327418848	502277824	457956000	322260896	112064696	229637872	406577984	263587200	391449920	356885696	479719680	268266112	158986688	223709808	371026720	435202400	226377376	482411616	398588064	444664576
2660	oleoylcholine	Lipid	Fatty Acid Metabolism (Acyl Choline)	53260	LC/MS Pos Late	100009331	1449	368.352					219338	264549	243417	166661	411646	491761	255981	209729	108571	329531	158620	396498	374036	218141		474196	134300	283035	344542	180377	187445	197049	233784	181405	478444	155673	241310	430067	135391
2149	oleoyl-linolenoyl-glycerol (18:1/18:3) [2]*	Lipid	Diacylglycerol	54970	LC/MS Pos Late	100010944	2819	634.541				HMDB07220	7149740	2.0703e+06	5349487	1.57359e+06	2640245	2072299	1490239	2526640	2625390	5997989	5.86212e+06	10157702	5.50471e+06	6211387	2057066	5843125	12566986	6.58161e+06	6454793	3839792	6801700	1986706	7386526	3633575	5113661	8597585	3.63295e+06	3729301	11740596
2146	oleoyl-linoleoyl-glycerol (18:1/18:2) [1]	Lipid	Diacylglycerol	46798	LC/MS Pos Late	100002989	3115	636.556	106292-55-1			HMDB07219	20288172	8215037	17866508	7341597	11144695	8469896	11346013	17252340	8127449	12867003	18451232	40080788	19772516	20501292	16958252	19210938	38918044	20021892	16398847	17769612	22932512	10628886	23291216	19816044	22936044	27244222	18251064	13061592	33570856
2147	oleoyl-linoleoyl-glycerol (18:1/18:2) [2]	Lipid	Diacylglycerol	46799	LC/MS Pos Late	100002990	3223	636.556	104346-53-4			HMDB07219	139137648	81834720	148102384	63612348	100601576	82614856	82563568	122063056	82166696	128097832	148676704	218748160	150650160	139342320	118198784	157576992	204140096	171548416	140966016	136500976	188877120	102568360	211801840	162448816	149083328	185575248	133545568	117097720	260770320
2184	oleoyl-oleoyl-glycerol (18:1/18:1) [1]*	Lipid	Diacylglycerol	54945	LC/MS Pos Late	100010918	3571	638.572				HMDB07218	5.02532e+06	2400474	4997828	2515484	3892796	2370572	3103031	3831742	2641314	3849888	3786298	9324568	4279081	4081996	4726655	4980640	9512379	6.17031e+06	3999019	5.38702e+06	7115248	3652153	7017553	5918937	7319398	8411250	6150788	4543081	9062790
2185	oleoyl-oleoyl-glycerol (18:1/18:1) [2]*	Lipid	Diacylglycerol	54946	LC/MS Pos Late	100010919	3695	638.572				HMDB07218	39804556	26437944	43631592	17898102	32966540	24675062	25427542	31249398	24750200	43092388	41682656	58395968	37590212	29937274	35957216	41007152	57723432	51008924	38715272	48602432	57607692	34979880	70325320	49952464	47207188	58027776	45415856	38927856	97027288
414	ophthalmate	Amino Acid	Glutathione Metabolism	34592	LC/MS Pos Early	100001311	2085	290.135	495-27-2	7018721		HMDB05765		75003		63408	58754	90313		45014			145365	53393	97622		105483	75827			219246	265203	315033	127698	313113	98329	162163	154918	185450	97333	235988
346	ornithine	Amino Acid	Urea cycle; Arginine and Proline Metabolism	1493	LC/MS Pos Early	444	2800	133.097	3184-13-2	6262	C00077	HMDB03374	8172087	9508170	8344743	9933208	9599804	9249214	8579369	9538497	10769814	8.35803e+06	9943244	9856398	9911020	13319043	11078243	14226138	10491631	8561457	12872117	10218156	8306711	9359841	16286980	15064769	14433638	25082956	13837180	9500154	16396953
3267	orotate	Nucleotide	Pyrimidine Metabolism, Orotate containing	1505	LC/MS Polar	445	1638.1	155.01	50887-69-9	967	C00295	HMDB00226	294687	335787	317422	316782	429663	322032	268250	333655	461794	322639	355609	275137	204750	278141	238452	237063	230067	189613	384965	252806	277745	186145	226393	328616	174357	183399	182827	242999	181104
3269	orotidine	Nucleotide	Pyrimidine Metabolism, Orotate containing	35172	LC/MS Polar	100001416	2250	287.052	314-50-1	92751		HMDB00788	676971	834792	789876	927082	856537	906091	713742	1121930	985635	968134	701860	636552	599500	830545	507059	721358	541351	511930	692189	448423	646902	497724	778535	839875	452591	420904	390163	308528	383021
1094	palmitate (16:0)	Lipid	Long Chain Fatty Acid	1336	LC/MS Neg	424	5618	255.233	57-10-3	985	C00249	HMDB00220	1791769344	1187788160	1811752832	820561408	1786594816	1750461952	1129808000	1471955584	2516438528	2866518784	1874084480	1558190080	1473234688	1946112896	1101607424	3298620416	2223874816	1921322752	2536186880	2007533056	1992293120	1134722816	3014754816	2322036480	2060784512	3172457984	2017665280	1098363904	2979087360
1095	palmitoleate (16:1n7)	Lipid	Long Chain Fatty Acid	33447	LC/MS Neg	452	5475	253.217	373-49-9	445638	C08362	HMDB03229	262769472	255953472	671390144	128297368	493247776	323894656	179218192	313635328	686313408	984622080	651775104	396772480	333134400	602334400	235778368	1434816640	719050240	444151840	1053410624	530989888	444099040	176243600	606024448	778726208	285453120	752181952	305325472	230561392	1015527424
1543	palmitoleoyl ethanolamide*	Lipid	Endocannabinoid	57541	LC/MS Pos Late	100015862	1546	298.274		9835868		HMDB13648			110373		125996			81509		170348	184489	190124	191733	294526		244719	160280	218799	128078	157769	158456		117892	136051	210686	182999	106136
1335	palmitoleoylcarnitine (C16:1)*	Lipid	Fatty Acid Metabolism(Acyl Carnitine)	53223	LC/MS Pos Late	100009406	1357	398.326		71464547			118398392	142174304	180543984	97436032	174472048	148234032	58982176	92310656	67759120	121412216	195603296	164236848	110721192	38520120	75655296	184043344	102171520	145836560	127359488	166930560	83553704	42862824	67620688	135487600	162839456	63977236	157564544	142506560	142138736
2163	palmitoleoyl-linoleoyl-glycerol (16:1/18:2) [1]*	Lipid	Diacylglycerol	54967	LC/MS Pos Late	100010930	2664	608.525				HMDB07132	8117614	4439785	9755868	3561586	6905526	4383639	4016475	5190199	4020632	9850004	9860754	17152222	11557346	10500609	8128076	10464443	20746416	9750113	8913454	5261007	9194141	3206872	7563717	7371371	7376217	10233082	5543332	5843853	10076266
2172	palmitoleoyl-oleoyl-glycerol (16:1/18:1) [2]*	Lipid	Diacylglycerol	52631	LC/MS Pos Late	100009054	3154	610.541					14539983	16198554	32572962	8923389	26039398	11988127	9707062	11911023	11527558	39628564	28148250	27038870	26640340	20741040	16677297	24656018	32735024	29433512	25002192	19024738	28309462	15908507	23927924	20633856	18378292	23108814	14729539	16100185	33916280
2173	palmitoleoyl-palmitoleoyl-glycerol (16:1/16:1) [2]*	Lipid	Diacylglycerol	57409	LC/MS Pos Late	100015686	2708	582.509					5932816	8569262	14555032	5.17514e+06	13558826	4702967	5075631	4947706	6259067	18856016	12777796	10027838	11742007	5529286	9052519	14140771	15303322	13523904	12461341	6236618	7637155	4486866	4482257	8762455	9048061	8597734	5932450	7716117	6.50145e+06
2227	palmitoyl dihydrosphingomyelin (d18:0/16:0)*	Lipid	Sphingolipid Metabolism	52434	LC/MS Pos Late	100008954	2290	705.591		9939965			9694562	8212324	8114946	6850379	8576729	8339975	7474052	11321481	8720898	9239425	6612130	6752492	5376910	7662046	6994278	6917590	7063651	7271274	8021602	9682978	8866621	9035075	8961351	7993141	9398801	9126890	9425171	9489410	10938654
1524	palmitoyl ethanolamide	Lipid	Endocannabinoid	38165	LC/MS Pos Late	1489	1643	300.29	544-31-0	4671	C16512	HMDB02100	977290	1412985	1110415	1173188	1340963	1048805	1060063	1205631	902183	1221799	1610501	1906932	1771645	1.79082e+06	1119313	2288686	1589481	2250787	1244527	2873031	1005326	1664710	1648979	1646610	1682105	1718482	1379869	885967	2078216
2229	palmitoyl sphingomyelin (d18:1/16:0)	Lipid	Sphingolipid Metabolism	37506	LC/MS Pos Late	100002107	2168	703.575	6254-89-3	9939941			31393686	27305028	26491038	23836876	26713778	27806678	24482088	32972910	29122186	30632236	21820752	23177948	21048106	26594958	23336518	25247620	23227780	23174796	27400248	32547650	31034600	29057540	28071698	27255730	31595230	27854266	31664616	31045650	37535872
2161	palmitoyl-arachidonoyl-glycerol (16:0/20:4) [1]*	Lipid	Diacylglycerol	54957	LC/MS Pos Late	100010924	2916	634.541				HMDB07112	881322	1550911	557323	1114125	1232423	948217	1218282	1022527	533733	553158	974170	766993	504388	434871	1295721	726904	1165798	829570	778610	806791	530239	856356		1017473	2372543	1466901	1355437	904834	618308
2162	palmitoyl-arachidonoyl-glycerol (16:0/20:4) [2]*	Lipid	Diacylglycerol	54958	LC/MS Pos Late	100010925	3015	634.541				HMDB07112	8017207	10511284	10170564	11049057	8306089	8209135	8891516	9814077	8726822	7032279	10538008	7297698	8510213	4499118	9645779	10900795	8306235	11512522	11789592	11343271	7423116	11700262	12524811	13276339	15488609	13169275	14498024	12440106	11488451
1334	palmitoylcarnitine (C16)	Lipid	Fatty Acid Metabolism(Acyl Carnitine)	44681	LC/MS Pos Late	100000776	1425	400.342	6865-14-1	461	C02990	HMDB00222	396558432	373169248	526021824	283901248	441737792	358172224	207389856	271415872	194327424	457094176	604497728	379582176	331809184	128272520	208612848	410782624	268372112	377907712	299758144	417896672	216599840	150730096	244736480	381340960	419733728	232455072	423346848	335119712	404605536
2658	palmitoylcholine	Lipid	Fatty Acid Metabolism (Acyl Choline)	52944	LC/MS Pos Late	100009233	1482	342.337		151731			149374	221213		130305	361020	266723	214873	238461		197629		202105	162093	171990		234185	89125	223933	117499	126402		117093			293509	84181	188439	183813
2160	palmitoyl-dihomo-linolenoyl-glycerol (16:0/20:3n3 or 6) [2]*	Lipid	Diacylglycerol	54941	LC/MS Pos Late	100010915	3265	636.556						5761126	5440617	4306075	1095665	5441655	4751490		4724086	5.0912e+06	4.02237e+06	4795646	3.83533e+06	2.79541e+06	4368026	4.5364e+06	4919535	6439920	701917		4672175	4.94824e+06	6.74277e+06	4.99432e+06	6049663	6.65915e+06	4832995	5067736	7232216
2164	palmitoyl-docosahexaenoyl-glycerol (16:0/22:6) [1]*	Lipid	Diacylglycerol	57373	LC/MS Pos Late	100015618	2749	658.541				HMDB07121	7222557	6453689	5481261	7.16675e+06	7931231	5739423	6958039	7334255	7725889	2832092	5391138	4809363	5262363	2700585	6973599	6836548	5558673	5466454	4566843	7.3448e+06	3510275	4807052	6753614	9337626	11332343	7829632	8200240	6253431	4829431
2165	palmitoyl-docosahexaenoyl-glycerol (16:0/22:6) [2]*	Lipid	Diacylglycerol	57374	LC/MS Pos Late	100015619	2830	658.541				HMDB07121	19734120	19425260	16460308	19399976	20023912	16882304	13266539	17919656	28107936	12480564	15559875	10395141	11313274	6364120	13853559	18427154	15639895	16129261	17366572	18692898	12509216	17372656	23864472	29059352	25386668	20756964	18474854	20840928	16809252
2178	palmitoyl-linolenoyl-glycerol (16:0/18:3) [2]*	Lipid	Diacylglycerol	54965	LC/MS Pos Late	100010939	2834	608.525				HMDB07105	4825581	3797794	4802660	2502448	3071864	2829703	2484966	4243251	4127007	6113891	4072952	6678581	4057511	3976829	2600506	5730911	6572960	4537411	4639962	3458315	4133450	3350617	5373673	4739080	5449141	6212525	4648696	3938573	10209991
2176	palmitoyl-linoleoyl-glycerol (16:0/18:2) [1]*	Lipid	Diacylglycerol	52633	LC/MS Pos Late	100009052	3080	610.541		9543695		HMDB07103	12539718	6317301	11595539	5387962	8167955	6122213	7509965	10414322	5.682e+06	11161572	9865361	23408596	10219521	13250270	9379381	11286892	25619096	11919280	10305070	8987191	11982609	6611901	13025121	10940379	16105447	15448469	12086593	8404672	20055436
2177	palmitoyl-linoleoyl-glycerol (16:0/18:2) [2]*	Lipid	Diacylglycerol	52634	LC/MS Pos Late	100009055	3197	610.541				HMDB07103	75369976	53403312	67766520	41911600	54079248	47211616	50412640	63887564	51134664	82740576	58356944	101538752	56745792	67106876	52540972	77610720	96099488	77784240	65244544	61316128	68778216	56899464	89516288	78007312	88663176	87279432	74293528	65945228	127457624
2168	palmitoyl-myristoyl-glycerol (16:0/14:0) [2]	Lipid	Diacylglycerol	57364	LC/MS Pos Late	100015610	3180	558.509				HMDB07095	515848	766465	627775	596724	819200	584270	500345	341077	1051862	625755	413799	332240	362454	242489	399079	567316	440021	469414	326550	419598	256955	646381	658363	562376	621035	506262	714572	579743	517557
2169	palmitoyl-oleoyl-glycerol (16:0/18:1) [1]*	Lipid	Diacylglycerol	54943	LC/MS Pos Late	100010916	3562	612.556			C13861	HMDB07102	3762670	2459938	3591040	2126898	3261226	1914896	2610064	2486160	2110073	3094938	2638381	5790883	2263021	2429198	3147124	3457138	6109216	3921859	2577702	3334156	4129064	3026335	4392946	3800937	6269165	5116161	4515559	3499164	5403914
2170	palmitoyl-oleoyl-glycerol (16:0/18:1) [2]*	Lipid	Diacylglycerol	54942	LC/MS Pos Late	100010917	3695	612.556			C13861	HMDB07102	25716170	28385420	29675064	21200996	26969992	22215264	25289612	21721830	22847400	33743960	27017114	32354546	21826220	16687957	23514228	29413284	30796906	32358686	24583052	28678576	27711666	30058064	41272680	33083744	38806144	35956996	34480296	30207378	49657232
2174	palmitoyl-palmitoyl-glycerol (16:0/16:0) [1]*	Lipid	Diacylglycerol	54991	LC/MS Pos Late	100010947	3568	586.541				HMDB07098	493453	326016	146875	270689	363980		207421	304295	208660	276019		565412			165492	270357	534001	342091	91490		142355	299487	420292	235974	824973	424145	587310	466328	435686
2175	palmitoyl-palmitoyl-glycerol (16:0/16:0) [2]*	Lipid	Diacylglycerol	54990	LC/MS Pos Late	100010948	3734	586.541				HMDB07098	4714963	6974202	4812299	5178613	5756816	4639363	5716315	4348361	6927384	4510066	4514285	3.63662e+06	3111910	1729556	4086662	3885893	3632306	4754664	3063167	4403759	3148999	5636669	6202639	4882753	6045228	5253824	6127180	5526155	4926969
3364	pantothenate	Cofactors and Vitamins	Pantothenate and CoA Metabolism	1508	LC/MS Neg	1024	1498.7	218.103	137-08-6	6613	C00864	HMDB00210	13787674	18611458	17214782	14960493	22875140	14634218	13358259	17186756	17590126	21849644	15583369	19132024	16997120	23716528	19421484	13432864	14214167	17171032	17475444	25005722	33866468	34744280	26197388	28811816	33380508	38238168	31202138	25631412	43884128
3517	p-cresol sulfate	Xenobiotics	Benzoate Metabolism	36103	LC/MS Neg	100001315	2890	187.007	3233-57-7	4615423		HMDB11635	966325	841241	632859	694396	378722	739794	1445152	661692	792668	667344	1273177	828412	401309	1.00678e+06	491145	848176	634530	668734	1083030	876285	2186301	1071073	573992	1468090	784947	1084623	692421	728195	1238313
172	p-cresol-glucuronide*	Amino Acid	Tyrosine Metabolism	48841	LC/MS Neg	100006191	2420	283.082	17680-99-8	154035		HMDB11686	231565	247277	190910	79225	58086	196506	286672	193184	117770	100827	130095	168652	56562	146173	55924	226553	79157	133053	343347	171594	443424	174536	103427	239729	169522	207957	61875	108399	225892
1093	pentadecanoate (15:0)	Lipid	Long Chain Fatty Acid	1361	LC/MS Neg	980	5521	241.217	1002-84-2;10002-84-2	13849	C16537	HMDB00826	48628372	42880700	61096032	28034418	52929400	54901860	38122752	53229424	90656776	69908072	48232220	38176308	31426216	47110972	35103028	104562888	55479252	51313160	83158216	68690544	59672896	40141664	68334240	71975512	44138408	75110120	53891544	33914992	67037016
1367	pentadecanoylcarnitine (C15)*	Lipid	Fatty Acid Metabolism(Acyl Carnitine)	57522	LC/MS Pos Late	100015842	1362	386.326					5.67841e+06	5401173	7.22963e+06	3.80589e+06	6872787	5.64466e+06	2743772	4073167	2281329	5.67783e+06	9870638	6823424	5024565	2415235	3397380	7.8201e+06	4201959	6.71403e+06	5160489	6082795	3103478	1789204	3773271	6194996	5744357	2.68875e+06	5284695	4694829	6515954
138	phenol sulfate	Amino Acid	Tyrosine Metabolism	32553	LC/MS Neg	100001510	2156	172.991	937-34-8	74426	C02180	HMDB60015	1117887	1063276	1292565	1588714	471509	1280872	923184	1408102	490376	1353766	5630882	2431031	1176368	2983175	1561862	2982640	1468551	1.95821e+06	4484161	2340652	4370808	2277723	1627135	1.73627e+06	2516770	3298751	1452691	1258950	2411495
854	phenylacetylglycine	Peptide	Acetylated Peptides	33945	LC/MS Neg	100001275	2375	192.067	500-98-1	68144	C05598	HMDB00821	776658	874236	729263	631243	320160	536585	641072	538918	533575	589335	1051407	650612	424175	740991	588226	398370	349148	875962	1641286	678109	3035025	675714	539162	1261119	592917	891121	395169	501100	773758
109	phenylalanine	Amino Acid	Phenylalanine Metabolism	64	LC/MS Pos Early	460	2878	166.086	63-91-2	6140	C00079	HMDB00159	401608128	272619040	307040640	263113280	336629472	264577856	238349424	305312416	282351488	346186464	333664224	305919200	318972672	313875200	311909536	358192192	299848544	253236048	330451936	364101632	262554960	246367536	297731392	362155936	358888032	344094464	299575680	252810800	280074272
677	phenylalanylalanine	Peptide	Dipeptide	41374	LC/MS Neg	100003589	2745	235.109	3918-87-4	5488196			197304	186548	342435	134094	237924	143608	119379	184211	204762	259553	269996	192907	217291	216605	182269	260802	195956	221430	265198	149654	196259	196995	347561	277238	238482	261470	163908	167338	179536
681	phenylalanylglycine	Peptide	Dipeptide	41370	LC/MS Pos Early	100003588	2898	223.108	721-90-4	98207		HMDB28995	461893	384045	504606	232571	568398	238015	263819	313791	353087	510654	347477	412722	390023	405097	220300	315251	385113	245321	331928	365769	319658	280075	416965	461774	386769	386182	294778	279859	389903
114	phenyllactate (PLA)	Amino Acid	Phenylalanine Metabolism	22130	LC/MS Polar	100000774	908	165.056	828-01-3	3848	C05607	HMDB00779		125277		76440	118888		56812				131361	145277	140162	104976	145713	129784	96978		178253	147499	196172	121087	138583	149728	72502			109597
1078	phosphate	Energy	Oxidative Phosphorylation	42109	LC/MS Pos Early	461	576	98.9842	7664-38-2	1061	C00009	HMDB01429	202697440	213506960	219437360	198699696	228286864	249336480	201835936	240536880	252441104	227858512	226655904	185337120	235197472	220937744	219375216	242696080	142597584	176703584	236133904	228732160	216957856	215225216	234504992	242260480	230267232	220417600	227758064	207253120	216767888
1578	choline phosphate	Lipid	Phospholipid Metabolism	34396	LC/MS Pos Early	267	700	184.073	72556-74-2	1014	C00588	HMDB01565	51484304	45731536	40860256	38820116	56240572	52910560	36226300	48171860	41655664	35136920	28164724	42946568	53382012	40287960	37325348	36416116	42772976	37381484	51315884	49045620	39195160	41558092	51657720	41046904	58799628	48380452	50743336	55572900	50682552
880	phosphoenolpyruvate (PEP)	Carbohydrate	Glycolysis, Gluconeogenesis, and Pyruvate Metabolism	597	LC/MS Neg	463	587.3	166.975	10526-80-4	1005	C00074	HMDB00263	10276271	8766701	8238720	5517348	14122065	10142728	6.41114e+06	11283642	13129230	14296720	11567502	10650880	10925005	11622103	12121766	15932866	14740870	13615549	12737567	8847557	9352102	13991057	11579226	11097208	15010022	10710843	13332192	7348164	7.45371e+06
1584	phosphoethanolamine	Lipid	Phospholipid Metabolism	1600	LC/MS Neg	1026	638	140.012	1071-23-4	1015	C00346	HMDB00224	1.55281e+06	1392997	1300208	1053889	1485590	1631111	1146376	1343333	1376239	1.78285e+06	1195615	1954494	1554033	2324475	1107465	1496684	1788152	888778	1311763	1681329	1430013	1414897	1841253	1530254	1623188	1502449	1291990	1411523	1529646
3366	phosphopantetheine	Cofactors and Vitamins	Pantothenate and CoA Metabolism	15504	LC/MS Neg	100000328	1597	357.089	NA	987	C01134	HMDB01416	150018	192524	158613	100565	246291	249499	179120	141106	214002	301867	314464	464359	590485	568718	177926	396529	273465	227691	231814	284846	145240	157217	440345	361696	409076	275098	279826	139848	95680
2260	phytosphingosine	Lipid	Sphingolipid Metabolism	1510	LC/MS Pos Late	469	1367	318.3	554-62-1	122121	C12144	HMDB04610				56745	74344		72214		84548	81549			57661	174112			50950	96886			66764		120469	93411		59444
1228	pimelate (heptanedioate)	Lipid	Fatty Acid, Dicarboxylate	15704	LC/MS Polar	100000101	2745	159.066	111-16-0	385	C02656	HMDB00857	465453	522728	442695	459279	369265	677935	531219	500017	658539	798962	422581	330248	250215	258830	369273	231597	300246	400828	551244	616724	472108	458974	340784	239186	259819	323554	429588	506990	673948
103	pipecolate	Amino Acid	Lysine Metabolism	1444	LC/MS Pos Early	1025	2200	130.086	4043-87-2	849	C00408	HMDB00070	19873810	23080592	23094464	19828574	25387930	31330012	22583328	32262764	24320748	24144520	18775660	11183680	15411896	10507628	11927726	8248631	11246140	9193811	12159674	7.70644e+06	10497279	9134585	12029139	11080401	11788146	12846520	11143608	10909940	13159080
353	proline	Amino Acid	Urea cycle; Arginine and Proline Metabolism	1898	LC/MS Pos Early	480	1603	116.071	147-85-3	145742	C00148	HMDB00162	443217824	458929600	379934272	407375136	468115488	408984416	431976672	476660320	493097248	417085152	458245184	487624224	475399872	451844768	409529952	509977344	433638912	353342176	475121472	530518976	394025696	428002592	449094240	584076544	547137472	487952480	456575488	463389760	432781248
699	prolylglycine	Peptide	Dipeptide	40703	LC/MS Pos Early	100003674	2136	173.092	2578-57-6	6426709		HMDB11178	449617	457149	517930	386366	504857	584786	438255	575089	588792	488662	403722	391357	623160	437045	444737	575387	444356	318160	827319	432019	486572	290369	392333	524643	453209	426244	330119	405414	512154
1306	propionylcarnitine (C3)	Lipid	Fatty Acid Metabolism (also BCAA Metabolism)	32452	LC/MS Pos Early	100001162	2590	218.139	17298-37-2	107738	C03017	HMDB00824	8995256	11573315	8650289	8657323	9974480	13943452	9852370	8965422	12016662	9771875	9122874	7.6393e+06	11987614	9447549	7387931	11086442	7115552	6952592	8461271	11466174	10331866	17225386	14311425	13900464	12651390	12399479	12188696	10761816	10885532
3281	pseudouridine	Nucleotide	Pyrimidine Metabolism, Uracil containing	33442	LC/MS Pos Early	821	800	245.077	1445-07-4	15047	C02067	HMDB00767	466611	511699	563142	580238	567851	530279	541182	716337	504699	539049	741313	708283	562220	559917	450947	528721	673042	431123	560169	508789	552447	506022	515822	713221	599159	568362	503572	436292	501226
381	putrescine	Amino Acid	Polyamine Metabolism	1408	LC/MS Pos Early	49	3027	89.1073	110-60-1	1045	C00134	HMDB01414		176915	66808	83928				114603	114912	66658		91816	145277	85584	146289			74238	73437	135993	211458		105530	135008	72840	125787	158924	60080	123131
3447	pyridoxal	Cofactors and Vitamins	Vitamin B6 Metabolism	1651	LC/MS Pos Early	491	2343	168.066	65-22-5	1050	C00250	HMDB01545	293512	283898	380273	198302	340143	449973	275853	278873	417673	265748	387355	350266	397981	424549	227817	518937	312916	289352	397569	335285	303457	331712	336103	554674	455572	326738	333802	290213	344340
3446	pyridoxal phosphate	Cofactors and Vitamins	Vitamin B6 Metabolism	5331	LC/MS Neg	492	943	246.017	41468-25-1	1051	C00018	HMDB01491	524471	519165	353483	443111	486002	600595	448126	600019	623412	556538	549697	659970	747663	400826	546881	788184	675714	379629	437199	499560	322712	409467	601494	686724	709922	582872	480664	413519	322034
3444	pyridoxamine	Cofactors and Vitamins	Vitamin B6 Metabolism	2150	LC/MS Pos Early	568	2975	169.097	58052-48-5	1052	C00534	HMDB01431		87639	83533	61297	59165	105481	109946	99044			116629	103087	134260	105417	61229	122141	62683	124596	139115	143468	162600	115020	92206	235275	154027		63601	97724	148037
3445	pyridoxamine phosphate	Cofactors and Vitamins	Vitamin B6 Metabolism	3138	LC/MS Pos Early	493	1932	249.063	529-96-4	1053	C00647	HMDB01555	914502	1360795	1504512	608675	1485395	1388872	1131597	750920	1296572	1255853	1499181	1013971	1.43662e+06	1157914	956038	1350006	797745	941562	1555582	1168501	1198468	1533980	1.76171e+06	2246407	1.70764e+06	1276486	1361522	1263989	1364700
3448	pyridoxate	Cofactors and Vitamins	Vitamin B6 Metabolism	31555	LC/MS Polar	100001121	846	182.046	82-82-6	6723	C00847	HMDB00017	26518	23977	25651		20141			23422	30922	24059		67628	17781	39301		35239	24296	38614	66370	44320	212074	60873	54541			47015	50110	35116	57971
49	pyroglutamine*	Amino Acid	Glutamate Metabolism	46225	LC/MS Pos Early	100001540	1900	129.066	2353-44-8	134508				941649	987868	662427	1109491	688091	864387	1013528	824001	954727	1193681	776891	729211	664802	982926	779274	446631	883011	961937	1114487	1018560	1054674	839744	1637197	1384047	1232701	1198312	1081019	1506949
881	pyruvate	Carbohydrate	Glycolysis, Gluconeogenesis, and Pyruvate Metabolism	48990	LC/MS Polar	823	1083	87.0088	127-17-3	1060	C00022	HMDB00243	620846	951381	1583925	586173	531356	654804	443227	593299	1126463	863764	543182	434358	990547	540150	398380	507939	409673	514423	530386	601558	577947	549307	589896	400045	576759	867281	511091	457501	419362
900	ribitol	Carbohydrate	Pentose Metabolism	15772	LC/MS Polar	100000406	1789.6	151.061	488-81-3	6912	C00474	HMDB00508	379439	432779	369307	455453	395003	560802	438456	509446	500870	432493	424687	403173	388635	360108	309418	397393	363885	313962	417580	511366	485794	550733	642344	546496	504543	570483	481701	481500	388217
901	ribonate	Carbohydrate	Pentose Metabolism	27731	LC/MS Polar	100001007	2425	165.04	5336-08-03	5460677	C01685	HMDB00867	936704	1608297	1301983	1534291	1.61371e+06	1489063	1001484	1657259	2116330	1445792	1722855	2316202	2043383	2293284	1389862	1230362	1.53033e+06	1003531	1876254	1198581	1477417	1185670	1.81672e+06	1852729	1492881	1657677	1096710	795378	1050646
891	ribose 1-phosphate	Carbohydrate	Pentose Phosphate Pathway	1763	LC/MS Polar	219	4025	229.012	50-99-7;58459-37-3	439236	C00620	HMDB01489	10878413	14919130	10605067	10644056	10200636	19424440	13766796	14035475	17177600	13263845	13361275	8840256	13792808	10046315	8821010	13781090	8607369	11253158	13151746	16485879	10303878	10906524	9510323	12151066	12440944	10507407	13093066	8467417	12782243
890	ribose 5-phosphate	Carbohydrate	Pentose Phosphate Pathway	561	LC/MS Polar	19	4193	229.012	18265-46-8;108321-05-7		C00117	HMDB01548	2973519	3.78468e+06	4351237	2918776	2920443	3336459	3048061	2909165	3521938	3.34403e+06	3.70781e+06	2490015	4185806	2845632	2237544	3.42529e+06	2079104	3430593	4152231	4.06938e+06	3.7364e+06	3784551	3.7958e+06	3729674	2531244	2413904	2837909	2827021	2981095
923	ribulose/xylulose	Carbohydrate	Pentose Metabolism	48340	LC/MS Polar	100006122	1400	149.046		5289590			147807	181908	136492	123449	229462	137949	142677	217924	198210	264234	175976	178985	249219	178124	128831	269048		109175	248951		183781	84663	261431	199775	129953	138012		171089	96184
895	ribulose/xylulose 5-phosphate	Carbohydrate	Pentose Phosphate Pathway	37288	LC/MS Polar	100002179	3888	229.012			C00199		2965731	4215430	4129002	2861680	3101218	4769786	3468702	4135201	4844469	4079005	3628858	2808548	4417895	2745525	2384156	4386124	2323605	3200674	4.09597e+06	3686515	3.93179e+06	3743789	4259075	4565071	2666919	2711749	2900656	3035500	2730485
317	S-adenosylhomocysteine (SAH)	Amino Acid	Methionine, Cysteine, SAM and Taurine Metabolism	42382	LC/MS Neg	197	1832.4	383.114	979-92-0	439155	C00021	HMDB00939	1059746	713366	784365	705146	933632	1119948	745639	1211967	579986	1089339	1026024	1045780	1474455	1328269	745479	1184848	1241129	973774	1026379	1715284	1124676	1603721	1120606	1099403	1379199	1.37973e+06	1476191	1350164	1.22123e+06
316	S-adenosylmethionine (SAM)	Amino Acid	Methionine, Cysteine, SAM and Taurine Metabolism	15915	LC/MS Pos Early	1263	3002	399.145	24346-00-7;86867-01-8;86867-0108	34756	C00019	HMDB01185	631365	737303	745162	538750	963142	1178652	503933	556348	1.00074e+06	954248	706211	569361	986121	738487	557503	958899	540594	703893	1168052	1061619	1006184	1347990	1473434	1257737	1285514	1238142	1359754	1066459	850246
4	sarcosine	Amino Acid	Glycine, Serine and Threonine Metabolism	1516	LC/MS Pos Early	1023	1280	90.055	107-97-1	1088	C00213	HMDB00271	2061723	2112554	2691530	3087918	2572568	2145154	1921556	2762046	3470172	1896501	2575835	981879	1129628	1545797	1374148		855666	1407038	1447698	3638712	2066671	1953149	1477121	2835380	2414623	2.09079e+06	2189166	1613048	1848110
1234	sebacate (decanedioate)	Lipid	Fatty Acid, Dicarboxylate	32398	LC/MS Neg	100001211	1788	201.113	111-20-6	5192	C08277	HMDB00792	211773	165746	137756	185505	88361	257541	135886	154484	179230	136409	57812		69743		127028			147187	105502	216617	220549	165179		24108	119372	136930	116738	266197	264036
893	sedoheptulose-7-phosphate	Carbohydrate	Pentose Phosphate Pathway	35649	LC/MS Neg	100001628	599.6	289.033	2646-35-7	616	C05382	HMDB01068	3.7511e+06	2865446	2719810	2332191	2645655	3043817	2631619	3290785	2886658	3736232	2500357	4022573	2125725	3947232	1937230	2850174	3987045	1395464	1677103	3348771	2279839	2732276	2948725	3301853	3252958	3731730	2973818	2497913	4281402
9	serine	Amino Acid	Glycine, Serine and Threonine Metabolism	1648	LC/MS Pos Early	503	1239	106.05	56-45-1	5951	C00065	HMDB00187	111803808	93442712	91694232	87296648	111708264	85363680	88864856	97798488	108656840	109958488	83278064	81008608	75374336	85609104	90732952	97231656	75868200	62509636	81138256	103471168	78331352	83240360	107180816	102736328	107079776	109196680	98128144	75951440	79964504
325	S-methylcysteine	Amino Acid	Methionine, Cysteine, SAM and Taurine Metabolism	39592	LC/MS Pos Early	100002749	1955	119.016	1187-84-4	24417		HMDB02108	113810			195010	223265	200375	162944			233361	262212				307673		103415	85272	153886	190416	412147	330408	471819	307051	564016	473064	592137	243817	447219
382	spermidine	Amino Acid	Polyamine Metabolism	485	LC/MS Pos Early	50	3355	146.165	124-20-9	1102	C00315	HMDB01257	2502917	3390283	2660939	2.43624e+06	2155311	2006665	1.29269e+06	2226049	3060834	2114365	1514655	3344261	3987045	2907926	3233364	2739453	3067703	1875364	3082874	2213255	2030447	1.77265e+06	2729211	2190095	2217225	2450525	2419770	1.44758e+06	1896534
2293	sphingadienine*	Lipid	Sphingolipid Metabolism	57426	LC/MS Pos Late	100015643	1350	298.274	25696-03-1	6449795			498971	584208	533927	379720	811659	706261	366988	432897	719457	874396	520434	575437	512407	694269	426133	506413	509274	534048	663303	698713	628646	473533	1153441	961922	523983	514983	429716	480582	715305
2212	sphinganine	Lipid	Sphingolipid Metabolism	17769	LC/MS Pos Late	313	1413	302.305	3102-56-5	3126	C00836	HMDB00269	676641	661379	455541	371719	734744	631841	414851	575927	516057	553755	331679	346282	450972	531593	414736	446181	405493	393919	513968	610051	533677	569989	642648	715495	601949	523413	536276	537325	562950
2230	stearoyl sphingomyelin (d18:1/18:0)	Lipid	Sphingolipid Metabolism	19503	LC/MS Pos Late	1538	2400	731.606	85187-10-6;85187-10-6	6453725	C00550	HMDB01348	84378672	82027736	72277264	84725704	75974984	80109776	75720496	92018040	89604504	71985080	72718064	75525960	70353424	68070960	86809352	79963840	75522520	71535152	80720416	70372192	64762468	63469356	65069696	63545224	67484728	68991864	68161208	71671776	67703400
2237	sphingomyelin (d17:1/16:0, d18:1/15:0, d16:1/17:0)*	Lipid	Sphingolipid Metabolism	52433	LC/MS Pos Late	100006314	2082	689.559	121999-58-4				625171	673368	463728	613742	490765	586577	705707	580346	590860	710673	612751	574568	565124	682185	555433	698958	732307	665869	724189	855427	887583	747952	525491	633370	876506	889371	997513	859452	1178122
2285	sphingomyelin (d18:0/18:0, d19:0/17:0)*	Lipid	Sphingolipid Metabolism	57473	LC/MS Pos Late	100009027	2362	733.622				HMDB12087	11839309	10452622	9393522	5608584	11681787	9297507	8.01715e+06	9803154	10197842	10249455	6571255	6583535	5401760	8065672	7133177	8.1398e+06	6349754	6759553	8853904	9928674	6062788	9159314	11195683	8731151	11270765	9792196	9186059	8204170	12142725
2284	sphingomyelin (d18:0/20:0, d16:0/22:0)*	Lipid	Sphingolipid Metabolism	57476	LC/MS Pos Late	100015786	2600	761.653					1551882	1223180	1018895	313631	1189272	813578	670412	704923	910494	1414581	288754	247527	162813	755579	389169	696276	391022	392605	714079	1110334	538549	623024	945450	479274	792370	795665	739838	499624	1.61395e+06
2235	sphingomyelin (d18:1/14:0, d16:1/16:0)*	Lipid	Sphingolipid Metabolism	42463	LC/MS Pos Late	100004328	1998	675.544		11433862		HMDB12097	655610	543162	550612	652372	635700	538651	474650	490425	633725	689742	421390	438304	421332	621269	489797	693515	618965	530679	547127	728253	691578	628734	606301	647313	764642	708712	665319	721895	880294
2239	sphingomyelin (d18:1/17:0, d17:1/18:0, d19:1/16:0)	Lipid	Sphingolipid Metabolism	52615	LC/MS Pos Late	100008920	2312	717.591	121999-64-2				7686614	6462269	6125528	7.65859e+06	6477572	7234590	6705187	7385750	7722342	6429207	6206403	7223683	5826770	6844551	6811300	8.29853e+06	7.61909e+06	7119963	7195597	7639689	6908496	6788391	7.97907e+06	7.39338e+06	8766939	8179490	8022093	8.10792e+06	8266656
2240	sphingomyelin (d18:1/18:1, d18:2/18:0)	Lipid	Sphingolipid Metabolism	37529	LC/MS Pos Late	100002106	2167	729.591	108392-10-5	6443882		HMDB12101	3254536	2684015	2955777	3.16064e+06	2928111	3.12449e+06	3028259	3.61822e+06	3356046	3107175	2479175	2618792	2394639	2581806	3004305	2265928	2559595	2897555	3.3892e+06	3033151	2950023	2559377	2712531	2383324	3020325	3.04767e+06	3.07312e+06	3147098	3318094
2288	sphingomyelin (d18:1/19:0, d19:1/18:0)*	Lipid	Sphingolipid Metabolism	57475	LC/MS Pos Late	100015787	2330	745.622					20170558	23279160	18348868	16617423	21090640	21127940	21233748	20558452	21136470	18703080	20941224	26837028	24306570	26515766	25062674	34421680	23834706	25270988	29688568	11952566	11983833	11574473	16022310	13657739	15502612	14306702	12937282	14048441	13670601
2241	sphingomyelin (d18:1/20:0, d16:1/22:0)*	Lipid	Sphingolipid Metabolism	48490	LC/MS Pos Late	100006290	2685	759.638				HMDB12102	19381578	20865902	18542360	12704156	19326104	17679378	15740208	18270308	20519464	21616412	12386942	12567794	11878588	16499224	14063339	15401117	12840268	14158064	16896570	16057261	15712134	15647012	14526481	13312814	14361374	13983858	14549080	15169847	20708360
2242	sphingomyelin (d18:1/20:1, d18:2/20:0)*	Lipid	Sphingolipid Metabolism	48491	LC/MS Pos Late	100006292	2383	757.622	222403-67-0				311407	186000		256073		181288	199238	315160	348169	272939		138164		229948	124237				160990		213507			146255		142445	188795	109042	315148
2243	sphingomyelin (d18:1/21:0, d17:1/22:0, d16:1/23:0)*	Lipid	Sphingolipid Metabolism	52495	LC/MS Pos Late	100009025	2793	773.653					1623380	1.70296e+06	1.65826e+06	1159112	1896713	1.88679e+06	1174569	1655490	1.84901e+06	2129939	1420808	1634785	1615780	2421085	1621156	2498965	1.76839e+06	1.70147e+06	1.8959e+06	1290483	1743764	1337243	1561544	1337572	1596574	1606052	1634121	1652007	2.06031e+06
2244	sphingomyelin (d18:1/22:1, d18:2/22:0, d16:1/24:1)*	Lipid	Sphingolipid Metabolism	48493	LC/MS Pos Late	100006295	2666	785.653				HMDB12104	6184984	6064707	5.78808e+06	4.11141e+06	6007492	6112063	4861279	5.91253e+06	5502334	8174108	3951806	4541134	3924143	6514778	4478552	4679640	5046304	5363372	5797175	4355475	4792174	3514174	4079049	3351430	3800199	4385276	3945492	4268974	5597566
2246	sphingomyelin (d18:1/24:1, d18:2/24:0)*	Lipid	Sphingolipid Metabolism	47153	LC/MS Pos Late	100005986	3033	813.684	94359-13-4			HMDB12107	166652448	161275312	151859280	67350976	183193232	145872064	117379736	141911744	142984272	153708912	81403528	83512264	68715192	103312640	101224032	117300024	82337704	98438120	126722272	173918912	116207800	142489024	153090592	104772760	154666496	135059216	130654272	124816200	217538576
2238	sphingomyelin (d18:2/16:0, d18:1/16:1)*	Lipid	Sphingolipid Metabolism	42459	LC/MS Pos Late	100004329	2002	701.559					3527556	2697000	2799492	3212113	2740259	2660717	2512748	3.27176e+06	3462851	4041919	2014126	2.08547e+06	1795659	2794602	2304457	1937834	2347621	2616251	2855597	3062415	3.43472e+06	2693038	2312394	2493407	2616681	2826838	2791515	2757152	3.61558e+06
2287	sphingomyelin (d18:2/18:1)*	Lipid	Sphingolipid Metabolism	57474	LC/MS Pos Late	100015788	1904	727.575								72219						128188		84222		122818	108536		133684	178684	176160		246740	73586	89805		110170	143604	116849	134477
2277	sphingomyelin (d18:2/21:0, d16:2/23:0)*	Lipid	Sphingolipid Metabolism	57480	LC/MS Pos Late	100015790	2330	771.637					433680	476609	535231	385581	433994	479339	327867	401734	528651	851474	465028	608407	366815	837726	546744	562663	665629	657583	700651	398452	556694	317205	530378	344169	349632	478694	372257	448407	546517
2245	sphingomyelin (d18:2/23:0, d18:1/23:1, d17:1/24:1)*	Lipid	Sphingolipid Metabolism	52435	LC/MS Pos Late	100008956	2845	799.669					1864519	1741135	1899408	1296634	2493608	2092615	1421946	1708787	2127958	2746714	1607986	1995772	1516068	2962020	1552079	2560887	2202500	2068077	2134059	1929655	2572332	1737623	2389036	1907377	2640568	2387145	2305349	2410921	3289563
2276	sphingomyelin (d18:2/23:1)*	Lipid	Sphingolipid Metabolism	57482	LC/MS Pos Late	100015791	2315	797.653					274162	251973	221740	168788	335142	241311	191266	258305	244458		174677	300711	221435	292720	171980	308767	279875	263121	243796	259677	236822	210125	290605	307836	244240	274404	262986	317750	377211
2247	sphingomyelin (d18:2/24:1, d18:1/24:2)*	Lipid	Sphingolipid Metabolism	52437	LC/MS Pos Late	100008957	2635	811.669					18176760	17176604	14745931	10686006	15774888	16342545	13551994	18237904	15078433	16864436	12460434	13132874	11368928	15028346	14217183	15482039	13144180	12840411	15471306	18581796	14965485	14001679	16332892	12991392	15293996	14795965	14924153	15704123	19821958
2251	sphingosine	Lipid	Sphingolipid Metabolism	17747	LC/MS Pos Late	297	1393	300.29	123-78-4	5353955	C00319	HMDB00252	3191124	4129215	2827688	2340513	4.10631e+06	3317963	3245820	2640786	3443265	4.10378e+06	3054276	3457399	3397920	4573808	2768438	4333492	2955625	3006527	3.824e+06	4031347	3820234	4294670	6071449	5831047	4180778	4258305	3719552	3274167	3400301
3868	stachydrine	Xenobiotics	Food Component/Plant	34384	LC/MS Pos Early	100001296	1440	144.102	4136-37-2	115244	C10172	HMDB04827	10385512	6048591	9792264	7552169	9315812	10093620	10719720	17228252	17148074	6104740	1.97475e+06	1187034	586394	1191899	2610083	1648298	1033783	1762611	1223223	2063333	932574	1114138	2.029e+06	1955113	1455972	1457013	1121243	969418	1573861
1101	stearate (18:0)	Lipid	Long Chain Fatty Acid	1358	LC/MS Neg	439	5872	283.264	57-11-4	5281	C01530	HMDB00827	695967616	472455008	523735360	475806016	774014080	814776192	616771264	566434624	1063673472	934143936	690852736	532375136	552744704	684597824	476318752	1200833664	758579648	764676608	989673856	935393920	929430016	590376512	1137947904	821891072	730456000	1133096448	956956160	522625408	867012864
1131	stearidonate (18:4n3)	Lipid	Polyunsaturated Fatty Acid (n3 and n6)	33969	LC/MS Neg	100001229	5395	275.202	111174-40-4	5312508	C16300	HMDB06547	957111	933068	1052000	395988	1082373	1.00836e+06	396361	1143247	1593075	1858759	738241	1655455	643765	1347962	219589	3016146	2219365	343224	942380	1.02147e+06	292140	245497	1410465	1543230	509844	877875	429080	390586	752420
1525	stearoyl ethanolamide	Lipid	Endocannabinoid	38625	LC/MS Pos Late	100002254	1787	328.321	111-57-9	27902		HMDB13078	1371071	1.74653e+06	1260081	1.61338e+06	1490414	1201636	1083738	1346270	1236104	1492811	1.6433e+06	1490910	1760726	1658238	1461424	2386255	1470881	2410320	1593592	3142414	1384945	2048120	1332636	1705923	1603631	2.01666e+06	1825361	1212311	3208412
2179	stearoyl-arachidonoyl-glycerol (18:0/20:4) [1]*	Lipid	Diacylglycerol	57450	LC/MS Pos Late	100010949	3404	662.572					456309	1.32363e+06	1.22494e+06	1461277	1.43826e+06	1215289	1371369	1507916	1284426	835905	1.03016e+06	974429	903268	543569	1.16995e+06	1.06386e+06	1464544	567700	828068	484356	593944	1.36003e+06	1.45988e+06	1.24287e+06	2657755	479165	1881665	1.47497e+06	1.36409e+06
2180	stearoyl-arachidonoyl-glycerol (18:0/20:4) [2]*	Lipid	Diacylglycerol	57449	LC/MS Pos Late	100010950	3522	662.572					13577388	18148500	12235525	12849437	13190916	11502333	11065769	12337178	14734425	11054989	11877844	7545956	8287167	4176949	10394256	10792633	8581053	14745415	12156041	14515525	10386074	15375239	12757466	11451013	16877530	13416532	14286529	15107728	13961844
1336	stearoylcarnitine (C18)	Lipid	Fatty Acid Metabolism(Acyl Carnitine)	34409	LC/MS Pos Late	100001391	1485	428.373	18822-91-8	6426855		HMDB00848	155658112	113696112	150143552	73343296	160161184	127828504	48258912	92279464	67438472	124019296	203585440	122813616	116383128	34597000	60054212	142735760	73468128	130105200	114854856	155537872	69931632	41409788	67145144	130605816	151543760	60950328	160792640	123599312	140559344
2166	stearoyl-docosahexaenoyl-glycerol (18:0/22:6) [1]*	Lipid	Diacylglycerol	57387	LC/MS Pos Late	100015616	3156	686.572					1710440	1534883	1199323	1596040	1.54149e+06	1.18386e+06	1715527	1060725	1496605		804985	594223	892436	340293	1.32963e+06	1231444	885997	989923	1.08412e+06	1.76639e+06	887178	1888070	739215	2.04967e+06	2283750	1.05083e+06	1.47621e+06	1.29067e+06	676797
2167	stearoyl-docosahexaenoyl-glycerol (18:0/22:6) [2]*	Lipid	Diacylglycerol	57368	LC/MS Pos Late	100015617	3256	686.572					10297763	11618228	8753641	9789342	11288798	9462704	9251753	8.18225e+06	14067340	5.43499e+06	7523688	5293990	6266222	2896776	7413089	9586193	5900558	8869775	9457462	14205783	7725711	11755394	13254016	15562360	14667174	8852709	10705646	9913574	9252449
2181	stearoyl-linoleoyl-glycerol (18:0/18:2) [2]*	Lipid	Diacylglycerol	54947	LC/MS Pos Late	100010921	3762	638.572					9111281	4672410	5571384	2.94458e+06	4931023	4157358	3.97648e+06	7977874	5686716	5947578	4400694	12855295	5.32125e+06	4060747	4683958	7.43907e+06	7.55253e+06	6867270	4884061	7617601	6325304	8432437	16076046	9041550	12820079	11766134	9212848	6547002	26271564
4467	succinimide	Xenobiotics	Chemical	41888	LC/MS Polar	100003696	2155	116.035	123-56-8	11439	C07273		478278	556108	495041	501396	721275	625860	596227	614667	654381	619567	725341	711042	630076	494946	616787	580406	562043	408699	562562	728454	709415	683176	912088	797497	736552	654099	471268	528751	401968
1061	succinylcarnitine (C4-DC)	Energy	TCA Cycle	37058	LC/MS Pos Early	100001948	2291	262.129	256928-74-2	71464481		HMDB61717	2111344	3535310	3592911	2302247	3296641	3252367	2140745	2131344	2276477	2935603	2516414	2214622	3717444	1993913	1852852	2531865	1847454	1136284	1721388	3036230	2264232	2.65466e+06	4138177	3528095	2898241	2130604	2207418	2015200	2705106
956	sucrose	Carbohydrate	Disaccharides and Oligosaccharides	1519	LC/MS Polar	935	3092	387.114	57-50-1	5988	C00089	HMDB00258	31644		33148	48002			25396		99109	69222		190173		46144			110908			348438		78145			1372877	24219	108069	445684	59860
4363	sulfate*	Xenobiotics	Chemical	46960	LC/MS Polar	100002528	3728	96.9601	14808-79-8	1118	C00059	HMDB01448	3150085	4681789	4660093	3137732	2792064	3771480	3596964	3382907	5469173	4498811	3750322	4644053	4.18743e+06	5232775	4644913	6419381	5.05644e+06	2982744	4365314	4863949	4545653	3448843	4067783	10629016	7369092	5508768	4480048	4518893	4353604
335	taurine	Amino Acid	Methionine, Cysteine, SAM and Taurine Metabolism	2125	LC/MS Neg	512	690	124.007	107-35-7	1123	C00245	HMDB00251	984914368	1041621120	972051520	991011520	1112222336	1180554368	1056264896	1164915840	1150210176	1068722816	966026752	1058397696	1055117056	1083959424	1109705984	1069079168	1011995840	912671744	1108564608	1040188160	929400640	957096064	1071494400	1074874752	1078412416	1111306752	958659968	950515520	979098048
2536	tauro-beta-muricholate	Lipid	Primary Bile Acid Metabolism	33983	LC/MS Neg	100001250	4774	514.284	25696-60-0	168408		HMDB00932	2418857	192782	9031806	205879	929588	531042	228330	82464		1094213	1473971	227863	7051788	6676632		267027	400282	255039	849847	11560917	9979887	12827342	60165		75496		1220622	5772548	85405096
2532	taurochenodeoxycholate	Lipid	Primary Bile Acid Metabolism	18494	LC/MS Neg	1629	5250	498.289	6009-98-9	387316	C05465	HMDB00951	97300		445378							88920	40136		201151						22090	553884	575673	899895					87739	437940	6.46516e+06
2529	taurocholate	Lipid	Primary Bile Acid Metabolism	18497	LC/MS Neg	1648	5150	514.284	145-42-6	6675	C05122	HMDB00036	853799	209452	7.76489e+06	265694	633512	435771	117062	33806		1263807	2705019	241975	7.30255e+06	6765189	24920	310212	399826	373857	990277	23066876	8470432	11591838	35613		110397	39554	1924362	7.91522e+06	93592128
338	taurocyamine	Amino Acid	Methionine, Cysteine, SAM and Taurine Metabolism	35117	LC/MS Pos Early	100001418	710	168.044	543-18-0	68340	C01959	HMDB03584	1510540	1341681	1511658	1415597	1672362	1614371	1178692	2295375	1550010	1487898	1632744	2145687	1749078	1352329	4.01423e+06	1733522	1770509	1427759	2069980	8778162	3642682	4502764	2928603	3023146	2942658	3415041	3.67039e+06	3043290	2473765
2547	taurodeoxycholate	Lipid	Secondary Bile Acid Metabolism	12261	LC/MS Neg	1668	5257.4	498.289	207737-97-1	2733768	C05463	HMDB00896	54938	15509	738104		39446					96125	49826		188080	742685					56490	2730068	555447	557922					98057	880272	20173684
2569	taurohyodeoxycholic acid	Lipid	Secondary Bile Acid Metabolism	43588	LC/MS Neg	100003869	5073	498.289	38411-85-7	119046					114865										37229	101640						336289	120889	183630						166440	5735116
2559	tauroursodeoxycholate	Lipid	Secondary Bile Acid Metabolism	39378	LC/MS Neg	100002912	5025	498.289	14605-22-2	9848818		HMDB00874	90027		443680							38911	70349		347996	336958					30184	935620	684027	879278					109252	518786	11660735
3429	thiamin (Vitamin B1)	Cofactors and Vitamins	Thiamine Metabolism	5341	LC/MS Pos Early	873	3050	265.112	59-43-8	1130	C00378	HMDB00235	384344	344006	383911	290669	530726	434595	266130	404702	512279	498252	474560	402044	460743	688349	373249	446278	340854	341237	452292	278131	334871	319583	561280	506905	399543	458185	239081	164964	309264
3431	thiamin diphosphate	Cofactors and Vitamins	Thiamine Metabolism	35670	LC/MS Neg	522	1195.1	423.03	154-87-0	1132	C00068	HMDB01372	94767	126463	113348	71211	151734	219524	81314	101810	70047	197773	91104	163321	185995	196191	83981	141819	151684	75692	117763	128525	93282	115822	134526	132551	104672	103420	103474	112768	104557
3430	thiamin monophosphate	Cofactors and Vitamins	Thiamine Metabolism	15798	LC/MS Neg	523	1448	343.064	532-40-1	3382778	C01081	HMDB02666	87941	66351	62941	45850	75140	112436	63104	82653	57153	97673	49362	64790	66803	61349	34085	70771	70811	37158	48504	69211	42766	54876	54271	59956	65692	49130	66170	57525	59750
4501	thioproline	Xenobiotics	Chemical	53231	LC/MS Pos Early	100009232	1250	134.027	34592-47-4	93176			61408	222015	158853	133439	190540	136816	108970	134958	244637	124913	224224	683068	465455	502890	183359	274660	283143	183983	271895	102627	73888	123059	398263	417740	266211	215893	183119	89484	92526
3377	threonate	Cofactors and Vitamins	Ascorbate and Aldarate Metabolism	27738	LC/MS Polar	100001022	2384	135.03	70753-61-6	151152	C01620	HMDB00943	31155594	32431398	27523122	33767536	33123112	36423544	30806144	37844188	31730728	29607600	18663212	45414768	51872776	45157104	27294916	21235684	36400116	17579520	25746956	19293044	31306560	19084964	12210899	22030880	38410444	31049564	28651066	27015460	32765290
16	threonine	Amino Acid	Glycine, Serine and Threonine Metabolism	1284	LC/MS Pos Early	564	1514	120.066	72-19-5	6288	C00188	HMDB00167	132120400	121580960	98706880	104025680	130995072	114965632	107430360	126546032	140241472	114148376	121623912	105249632	113826248	122407864	120874152	117476008	97316400	94872272	124562336	147317856	104718384	110294080	169814224	151089680	143864016	137717424	131413488	103641648	116113200
3326	thymidine	Nucleotide	Pyrimidine Metabolism, Thymine containing	2183	LC/MS Neg	872	1963.7	241.083	50-89-5	5789	C00214	HMDB00273	448850	985888	836298	375971	320120	570666	390402	904042	367083	1026082	277616	439352	344423	332876	225513	661034	393815	247391	287570	551248	284185	390682	560462	556423	430984	373907	316877	424812	438747
283	tiglylcarnitine (C5:1-DC)	Amino Acid	Leucine, Isoleucine and Valine Metabolism	35428	LC/MS Pos Early	100001597	2962	244.154	64191-86-2	22833596		HMDB02366	1089004	1367697	689947	830496	692269	1073084	463112	722388	1124054	741527	654811	1168503	1.96368e+06	750037	699748	1334402	821073	977833	1122794	1014373	958522	937844	907950	919074	873849	579171	729304	1094858	1.01097e+06
3322	thymidine 5'-monophosphate	Nucleotide	Pyrimidine Metabolism, Thymine containing	12023	LC/MS Neg	1248	883	321.049	33430-62-5	9700	C00364	HMDB01227	158128	239014	229867	162622	113276	155312	172626	216726	116576	200175	116991	97872	114338	60937	118155	151367	121742	44239	85803	158153	65284	106102	123853	137962	149979	137288	117649	90169	70936
2232	tricosanoyl sphingomyelin (d18:1/23:0)*	Lipid	Sphingolipid Metabolism	52436	LC/MS Pos Late	100008955	3200	801.684				HMDB12105	6563007	6925795	6935229	4396981	8567407	7.82072e+06	5546879	4837575	7535419	9072580	6276541	7679267	6861053	10126998	5416565	9796659	7682616	7213925	8.19425e+06	6636337	9150535	7368231	9133700	8467620	10063870	8590161	8969954	9062985	11274204
3355	trigonelline (N'-methylnicotinate)	Cofactors and Vitamins	Nicotinate and Nicotinamide Metabolism	32401	LC/MS Pos Early	100001092	1388	138.055	535-83-1	5570	C01004	HMDB00875	11732744	9473503	11442619	12308233	12136182	10795753	10344266	16969546	17744660	9438454	25900952	11249603	8961594	10293860	15800337	8446252	8916131	9932858	9978060	27538750	13673984	12400300	26704638	26251804	16934080	16813610	14157210	13612314	17061284
1588	trimethylamine N-oxide	Lipid	Phospholipid Metabolism	40406	LC/MS Pos Early	100003397	2100	76.0757	1184-78-7	1145	C01104	HMDB00925	6157025	6973635	6153950	7186823	7855207	7714547	5449733	8377343	5695580	6.4419e+06	20394510	10651277	9814003	7272136	8821998	7250222	7481748	5438368	8654787	44631332	43630376	46299492	50725052	49861280	46560704	43658380	41777008	45720884	44518432
194	tryptophan	Amino Acid	Tryptophan Metabolism	54	LC/MS Pos Early	565	2986	205.097	73-22-3	6305	C00078	HMDB00929	37133460	29674512	36195580	28739300	35809948	34950360	27262024	33934040	29318422	31815044	32812308	40708240	48237424	36284648	35959148	48614172	39760124	33377592	45465372	41531960	38689372	37245332	35284488	50972200	54085740	46679288	43259488	35781504	35313200
750	tryptophylglycine	Peptide	Dipeptide	43028	LC/MS Neg	100003609	2481	260.104	7360-09-0	263471		HMDB29083		47880	38683	19327	28101	34227		34884	38356	52157	56231	45739	38302	63911	25135	57141	32274	38049	50684	42314	39225	43835	87267	75789	36490	46226	28277	21034	44335
123	tyrosine	Amino Acid	Tyrosine Metabolism	1299	LC/MS Pos Early	815	2430	182.081	60-18-4	6057	C00082	HMDB00158	117433864	99893296	103696176	90963352	121227584	93590064	103136032	117522760	116466152	97177752	107389712	95692288	103729736	102472352	107025480	150018048	101600448	84439216	108809704	111039856	82706824	92499528	106591720	137460624	123602792	137483472	126337208	94613720	102362352
766	tyrosylglycine	Peptide	Dipeptide	41375	LC/MS Neg	100003598	1635	237.088	673-05-5	259323		HMDB29105	276347	108883	157715	113963	165830	108752	79402	171341	117012	291374	140841	150863	108378	181283	123210	178306	208568	71473	103913	156974	93896	90377	137059	153472	171299	171497	106889	112274	81356
1005	UDP-galactose	Carbohydrate	Nucleotide Sugar	15860	LC/MS Polar	100000298	4000	565.048	2956-16-3;91183-98-1;137868-52-1	18068	C00052	HMDB00302	308776	404360	270768	373182	392344	347553	304969	172570	306184	346327	249823	274904	273231	344510	373990	361155	380884		218766	430239	412554	440575	566163	283219	504980	437071	327766	317415	313201
1001	UDP-glucose	Carbohydrate	Nucleotide Sugar	32344	LC/MS Polar	1096	3950	565.048	117756-22-6	8629	C00029	HMDB00286	663726	925358	1107741	666795	649935	791871	927694	789596	1107499	834568	1500892	615749	1314297	626614	446760	2.01814e+06	596358		748789	2450726	878129	754136	1281475	2372543	1060244	1.29895e+06	933893	404636	1.08517e+06
1006	UDP-glucuronate	Carbohydrate	Nucleotide Sugar	2763	LC/MS Polar	1097	4355	579.027	28053-08-9;63700-19-6	17473	C00167	HMDB00935	1792150	2599135	928717	1737520	3275643	3697407	2105002	1444641	3072470	3125683	1792912	1849832	1589253	2.02227e+06	1576848	1088913	1522850	887052	674727	2889394	1697188	1783258	3081634	1179709	3346846	3083463	2541927	1525916	1576898
1012	UDP-N-acetylglucosamine/galactosamine	Carbohydrate	Nucleotide Sugar	46148	LC/MS Polar	100002957	3657	606.074					548928	695423	641704	598250	740910	728461	607294	700541	797071	831698	579897	687831	662655	758977	484921	646694	613281	474512	660966	894731	655210	868304	1111631	1012259	797598	790203	711345	600846	751449
3274	uridine 5'-monophosphate (UMP)	Nucleotide	Pyrimidine Metabolism, Uracil containing	2856	LC/MS Polar	869	4150	323.029	3387-36-8	6030	C00105	HMDB00288	9344710	14276090	12124700	14191221	13216300	15377789	12728739	15401927	16074270	13738034	10696413	11583230	10203854	12783719	10428080	14632313	10107348	9349461	12741454	14819572	13027995	15529698	17995684	18080324	15630471	15626079	12082799	11392285	11961336
3280	uracil	Nucleotide	Pyrimidine Metabolism, Uracil containing	605	LC/MS Polar	825	1089.7	111.02	66-22-8	1174	C00106	HMDB00300	590181	508033	722338	393415	496617	493873	501547	567054	484085	656366	525402	638779	556760	513748	248827	669908	521719	403857	517473	358129	523306	434955	326285	498393	485595	453674	462456	318358	412865
3200	urate	Nucleotide	Purine Metabolism, (Hypo)Xanthine/Inosine containing	1604	LC/MS Polar	1134	2750	167.021	69-93-2;120K5305	1175	C00366	HMDB00289	161568	323276	348644	323496	346889	303057	405669	868068	504416	269420	526758	2799685	2162426	1737437	516478	472553	359830	489068	673955	604474	494260	612103	661741	626460	595165	511074	162544	177831	2407152
344	urea	Amino Acid	Urea cycle; Arginine and Proline Metabolism	1670	LC/MS Pos Early	533	700	121.072	57-13-6	1176	C00086	HMDB00294	121874704	156073328	139032320	133468648	126917064	136556912	169154752	165220480	143084672	134932144	155272144	165445456	136694512	155668880	122246048	135110848	141927696	115907728	147994464	129792848	117579088	103967928	102912688	142818128	135166416	131804320	119462160	107021120	147871440
3279	uridine	Nucleotide	Pyrimidine Metabolism, Uracil containing	606	LC/MS Neg	535	1457.6	243.062	58-96-8	6029	C00299	HMDB00296	21721774	14604721	16441197	13244002	16047268	18238286	12968428	20335108	13908177	23448236	18761568	19221592	23163412	18191528	11016064	22487200	17808712	14996646	15022909	13011562	11376627	12566506	12783989	14997516	16161629	13436423	16717580	14873482	15548767
295	valine	Amino Acid	Leucine, Isoleucine and Valine Metabolism	1649	LC/MS Pos Early	566	2479	118.086	72-18-4	6287	C00183	HMDB00883	168212704	169333264	142140272	159210960	173669040	152720608	144392736	167458336	175949936	171347936	185509360	177528720	181977408	202829328	154769024	194103904	180659808	142892336	186664160	199167200	132574648	146533120	165477616	211528016	196240784	189545824	160511328	146980032	148355712
782	valylglycine	Peptide	Dipeptide	40475	LC/MS Neg	100003641	1506	173.093	686-43-1	136487		HMDB29127	340207	455957	723107	320934	583351	261825	229890	371951	425220	474669	632797	663564	696691	722369	528064	627056	551026	427704	555822	371815	358955	413448	640529	776370	733218	770329	410515	321522	334081
785	valylleucine	Peptide	Dipeptide	39994	LC/MS Pos Early	100003210	3138	231.17	22906-55-4	352039		HMDB29131	52392	98114	198987		85936					156422	155962	65408	104665	124913		114990	52395	112129	201371	48022	128835	104628	299196	86020		93147	41057		78490
3192	xanthine	Nucleotide	Purine Metabolism, (Hypo)Xanthine/Inosine containing	3147	LC/MS Pos Early	1004	1032	153.041	69-89-6	1188	C00385	HMDB00292	15514460	13954124	13277208	8529263	13002976	14315200	11133772	11288473	11845809	13972523	16728907	13623868	17670704	14445837	11405850	14083627	12130955	12961327	12284072	12309414	11459597	11184385	13397625	12910899	14259016	12158830	13877674	10637473	13457801
3194	xanthosine	Nucleotide	Purine Metabolism, (Hypo)Xanthine/Inosine containing	15136	LC/MS Neg	100000299	1075	283.068	146-80-5	64959	C01762	HMDB00299	72407	37469	42726			38876				50729	73083	45366	67875	40316		43130	46111	45347	43155	28569	27548	27200	16126						55505

## Sheet: ScaledImpData
												SAMPLE NAME	UCVA-01194	UCVA-01195	UCVA-01196	UCVA-01197	UCVA-01198	UCVA-01199	UCVA-01200	UCVA-01201	UCVA-01202	UCVA-01203	UCVA-01204	UCVA-01205	UCVA-01206	UCVA-01207	UCVA-01208	UCVA-01209	UCVA-01210	UCVA-01211	UCVA-01212	UCVA-01213	UCVA-01214	UCVA-01215	UCVA-01216	UCVA-01217	UCVA-01218	UCVA-01219	UCVA-01220	UCVA-01221	UCVA-01222
												PARENT SAMPLE ID	3437570	3437571	3437572	3437573	3437574	3437575	3437576	3437577	3437578	3437579	3437580	3437581	3437582	3437583	3437584	3437585	3437586	3437587	3437588	3437589	3437590	3437591	3437592	3437593	3437594	3437595	3437596	3437597	3437598
												CLIENT IDENTIFIER	295 Control f_f	304 Control f_f	306 Control f_f	308 Control f_f	309 Control f_f	292 Drp1 Het	293 Drp1 Het	296 Drp1 Het	300 Drp1 Het	305 Drp1 Het	1041 Control f_f	1064 Control f_f	1066 Control f_f	1074 Control f_f	MERKO 1076	MERKO 1063	MERKO 1065	MERKO 1072	MERKO 1073	1069 Control f_f	1082 Control f_f	1052 Control f_f	1091 Control f_f	1092 Control f_f	1068 MERKO	1070 MERKO	1071 MERKO	1077 MERKO	1079 MERKO
												AGE	5 months	5 months	5 months	5 months	5 months	5 months	5 months	5 months	5 months	5 months	8 months	8 months	8 months	8 months	8 months	8 months	8 months	8 months	8 months	8 months	8 months	8 months	8 months	8 months	8 months	8 months	8 months	8 months	8 months
												ANIMAL ID	295 Control f_f	304 Control f_f	306 Control f_f	308 Control f_f	309 Control f_f	292 Drp1 Het	293 Drp1 Het	296 Drp1 Het	300 Drp1 Het	305 Drp1 Het	1041 Control f_f	1064 Control f_f	1066 Control f_f	1074 Control f_f	MERKO 1076	MERKO 1063	MERKO 1065	MERKO 1072	MERKO 1073	1069 Control f_f	1082 Control f_f	1052 Control f_f	1091 Control f_f	1092 Control f_f	1068 MERKO	1070 MERKO	1071 MERKO	1077 MERKO	1079 MERKO
												GENDER	Male	Male	Male	Male	Male	Male	Male	Male	Male	Male	Male	Male	Male	Male	Male	Male	Male	Male	Male	Female	Female	Female	Female	Female	Female	Female	Female	Female	Female
												GENOTYPE	Control f_f	Control f_f	Control f_f	Control f_f	Control f_f	Drp1 Het	Drp1 Het	Drp1 Het	Drp1 Het	Drp1 Het	Control f_f	Control f_f	Control f_f	Control f_f	MERKO	MERKO	MERKO	MERKO	MERKO	Control f_f	Control f_f	Control f_f	Control f_f	Control f_f	MERKO	MERKO	MERKO	MERKO	MERKO
												GROUP NUMBER	1	1	1	1	1	2	2	2	2	2	3	3	3	3	4	4	4	4	4	5	5	5	5	5	6	6	6	6	6
												SAMPLE AMOUNT	greater than 50 mg	greater than 50 mg	greater than 50 mg	greater than 50 mg	greater than 50 mg	greater than 50 mg	greater than 50 mg	greater than 50 mg	greater than 50 mg	greater than 50 mg	greater than 50 mg	greater than 50 mg	greater than 50 mg	greater than 50 mg	greater than 50 mg	greater than 50 mg	greater than 50 mg	greater than 50 mg	greater than 50 mg	greater than 50 mg	greater than 50 mg	greater than 50 mg	greater than 50 mg	greater than 50 mg	greater than 50 mg	greater than 50 mg	greater than 50 mg	greater than 50 mg	greater than 50 mg
												SAMPLE MATRIX	Quad Muscle Male	Quad Muscle Male	Quad Muscle Male	Quad Muscle Male	Quad Muscle Male	Quad Muscle Male	Quad Muscle Male	Quad Muscle Male	Quad Muscle Male	Quad Muscle Male	Quad Muscle Male	Quad Muscle Male	Quad Muscle Male	Quad Muscle Male	Quad Muscle Male	Quad Muscle Male	Quad Muscle Male	Quad Muscle Male	Quad Muscle Male	Quad Muscle Female	Quad Muscle Female	Quad Muscle Female	Quad Muscle Female	Quad Muscle Female	Quad Muscle Female	Quad Muscle Female	Quad Muscle Female	Quad Muscle Female	Quad Muscle Female
												SAMPLE NUMBER	1	2	3	4	5	6	7	8	9	10	11	12	13	14	15	16	17	18	19	20	21	22	23	24	25	26	27	28	29
												STRAIN	C57Bl6 Mouse	C57Bl6 Mouse	C57Bl6 Mouse	C57Bl6 Mouse	C57Bl6 Mouse	C57Bl6 Mouse	C57Bl6 Mouse	C57Bl6 Mouse	C57Bl6 Mouse	C57Bl6 Mouse	C57Bl6 Mouse	C57Bl6 Mouse	C57Bl6 Mouse	C57Bl6 Mouse	C57Bl6 Mouse	C57Bl6 Mouse	C57Bl6 Mouse	C57Bl6 Mouse	C57Bl6 Mouse	C57Bl6 Mouse	C57Bl6 Mouse	C57Bl6 Mouse	C57Bl6 Mouse	C57Bl6 Mouse	C57Bl6 Mouse	C57Bl6 Mouse	C57Bl6 Mouse	C57Bl6 Mouse	C57Bl6 Mouse
												STUDY	Drp1 Study	Drp1 Study	Drp1 Study	Drp1 Study	Drp1 Study	Drp1 Study	Drp1 Study	Drp1 Study	Drp1 Study	Drp1 Study	ERalpha Study	ERalpha Study	ERalpha Study	ERalpha Study	ERalpha Study	ERalpha Study	ERalpha Study	ERalpha Study	ERalpha Study	ERalpha Study	ERalpha Study	ERalpha Study	ERalpha Study	ERalpha Study	ERalpha Study	ERalpha Study	ERalpha Study	ERalpha Study	ERalpha Study
												TIME POINT	Basal	.	.	.	.	.	.	.	.	.	.	.	.	.	.	.	.	.	.	.	.	.	.	.	.	.	.	.	.
												TREATMENT	Norm Chow 6h Fast	Norm Chow 6h Fast	Norm Chow 6h Fast	Norm Chow 6h Fast	Norm Chow 6h Fast	Norm Chow 6h Fast	Norm Chow 6h Fast	Norm Chow 6h Fast	Norm Chow 6h Fast	Norm Chow 6h Fast	Norm Chow 6h Fast	Norm Chow 6h Fast	Norm Chow 6h Fast	Norm Chow 6h Fast	Norm Chow 6h Fast	Norm Chow 6h Fast	Norm Chow 6h Fast	Norm Chow 6h Fast	Norm Chow 6h Fast	Norm Chow 6h Fast	Norm Chow 6h Fast	Norm Chow 6h Fast	Norm Chow 6h Fast	Norm Chow 6h Fast	Norm Chow 6h Fast	Norm Chow 6h Fast	Norm Chow 6h Fast	Norm Chow 6h Fast	Norm Chow 6h Fast
PATHWAY SORTORDER	BIOCHEMICAL	SUPER PATHWAY	SUB PATHWAY	COMP ID	PLATFORM	CHEMICAL ID	RI	MASS	CAS	PUBCHEM	KEGG	Group HMDB	Control f/f Male 5 months	Control f/f Male 5 months	Control f/f Male 5 months	Control f/f Male 5 months	Control f/f Male 5 months	Drp1 Het Male 5 months	Drp1 Het Male 5 months	Drp1 Het Male 5 months	Drp1 Het Male 5 months	Drp1 Het Male 5 months	Control f/f Male 8 months	Control f/f Male 8 months	Control f/f Male 8 months	Control f/f Male 8 months	MERKO Male 8 months	MERKO Male 8 months	MERKO Male 8 months	MERKO Male 8 months	MERKO Male 8 months	Control f/f Female 8 months	Control f/f Female 8 months	Control f/f Female 8 months	Control f/f Female 8 months	Control f/f Female 8 months	MERKO Female 8 months	MERKO Female 8 months	MERKO Female 8 months	MERKO Female 8 months	MERKO Female 8 months
2094	1-(1-enyl-oleoyl)-2-linoleoyl-GPE (P-18:1/18:2)*	Lipid	Lysoplasmalogen	54999	LC/MS Pos Late	100009003	2324	726.543					1.2034	1.244	0.9619	0.6953	0.9141	1	0.9848	1.044	1.013	1.2004	0.8605	0.8853	0.8671	1.0619	1.1048	1.2193	0.9477	0.934	1.1301	1.2537	0.8717	0.9497	1.0062	0.9089	1.0648	0.9864	1.0283	0.8714	1.5236
2093	1-(1-enyl-oleoyl)-2-oleoyl-GPE (P-18:1/18:1)*	Lipid	Lysoplasmalogen	54691	LC/MS Pos Late	100010839	2534	728.559				HMDB11441	1.4605	1.2333	1.0906	0.6216	1.0878	1	0.9445	0.7831	1.1325	1.4485	0.6193	0.4428	0.4684	0.9163	0.7654	1.0473	0.7071	0.7954	0.9837	1.2467	0.8925	1.1119	1.0615	0.9073	1.0061	1.0065	1.0104	0.9545	1.8125
2090	1-(1-enyl-oleoyl)-GPE (P-18:1)*	Lipid	Lysoplasmalogen	44621	LC/MS Pos Late	100005372	1566	464.314					0.7883	0.8989	0.8202	0.394	0.8513	0.7952	0.8083	0.9813	0.8723	1.2061	0.9647	1.1738	1.1329	1.1874	1.0065	1.4433	1.1005	1.0842	1.3621	0.9161	1	0.7627	1.2584	1.1626	1.0363	1.1232	0.6981	0.739	1.0545
2066	1-(1-enyl-palmitoyl)-2-arachidonoyl-GPE (P-16:0/20:4)*	Lipid	Plasmalogen	52673	LC/MS Pos Late	100009002	2270	724.528				HMDB11352	0.8633	0.9372	0.909	0.8769	0.885	0.9311	0.914	1.3615	0.9329	1.1088	1.0175	1.1866	0.922	1.2165	1.1159	0.9406	1.1192	1.1212	1.1184	0.9443	0.8816	0.8118	1.0581	1	1.0915	1.0717	1.0511	0.8761	1.1615
2075	1-(1-enyl-palmitoyl)-2-linoleoyl-GPC (P-16:0/18:2)*	Lipid	Plasmalogen	52682	LC/MS Pos Late	100009009	2226	742.575				HMDB11211	0.8852	1.2195	0.9132	0.9697	0.7395	0.9718	1.1847	1.2648	0.9145	1.3167	1.2018	1.4055	1.2483	1.2001	1.6442	1.0554	1.2555	1.1998	1.2962	1	0.7564	0.9102	0.7934	1.0045	0.8453	0.9401	0.7733	0.7703	0.7858
2063	1-(1-enyl-palmitoyl)-2-linoleoyl-GPE (P-16:0/18:2)*	Lipid	Plasmalogen	52677	LC/MS Pos Late	100009069	2351	700.528				HMDB11343	0.8731	1.245	0.9593	0.7527	0.8966	0.9273	1.0078	0.9958	0.9152	1.1254	1.0417	1.2472	1.122	1.1282	1.2266	1.004	1.1145	0.9804	1.1602	1.0655	0.8346	0.9346	1.0895	0.991	1.0561	1	0.8878	0.8332	0.9847
2068	1-(1-enyl-palmitoyl)-2-oleoyl-GPC (P-16:0/18:1)*	Lipid	Plasmalogen	52478	LC/MS Pos Late	100009007	2443	744.59					0.8566	1.0959	0.875	0.7462	0.9751	0.8887	0.9838	1.1786	1.0326	0.9603	0.9499	1.2854	1.1158	1.0638	1.3482	1.083	1.0758	1.0899	1.1875	1.0461	0.7666	0.933	1.1496	1	1.044	0.8875	0.7531	0.7879	0.8037
2062	1-(1-enyl-palmitoyl)-2-oleoyl-GPE (P-16:0/18:1)*	Lipid	Plasmalogen	52477	LC/MS Pos Late	100009005	2600	702.543				HMDB11342	1.0494	1.171	1.0708	0.6724	1.0212	1.0442	1.0307	0.9474	1.0074	1.1779	0.7969	0.9387	0.8687	0.8735	0.9543	0.976	0.8767	0.9559	1.0628	1.1158	0.8439	1.0635	1.1085	1	1.0641	0.98	0.9785	0.9825	1.2219
2065	1-(1-enyl-palmitoyl)-2-palmitoleoyl-GPC (P-16:0/16:1)*	Lipid	Plasmalogen	52713	LC/MS Pos Late	100009160	2218	716.559				HMDB11207	0.6263	0.9338	1.0162	0.8698	0.9357	0.891	0.9989	1.0637	0.8259	1.2634	1.0026	1.2158	1.09	1.1104	1.3234	1.192	1.2226	1.3008	1.3567	0.974	1.011	1	0.7811	1.0106	0.6311	0.8617	0.4972	0.8631	0.6319
2064	1-(1-enyl-palmitoyl)-2-palmitoyl-GPC (P-16:0/16:0)*	Lipid	Plasmalogen	52716	LC/MS Pos Late	100009162	2454	718.575		11146967		HMDB11206	0.8492	1.1254	0.9917	0.7046	1.0087	1.0244	0.9582	1.0185	0.9812	1.0873	0.8096	1.054	1.0102	0.9219	0.9402	1.053	0.8372	0.8746	0.9712	1.0912	0.9254	1.1824	1.4339	1.1356	1.2116	1.0693	0.9742	1	0.8792
2087	1-(1-enyl-palmitoyl)-GPC (P-16:0)*	Lipid	Lysoplasmalogen	52474	LC/MS Pos Late	100002875	1547	480.345		10917802		HMDB10407	0.8186	0.9164	0.9586	0.4457	0.8191	0.9648	0.8886	1.1634	1.0184	1.5145	1.0192	0.8873	0.937	0.9619	1.0585	1.5018	1.1207	1.2107	1.3852	0.8648	1.1181	0.8695	1.1251	1.2088	1	1.1455	0.8414	0.8147	1.0021
2088	1-(1-enyl-palmitoyl)-GPE (P-16:0)*	Lipid	Lysoplasmalogen	39270	LC/MS Pos Late	100003000	1558	438.298					0.8309	0.8248	0.926	0.4438	0.8348	0.9207	0.832	1.3141	0.9398	1.5428	1.1021	1.1128	1	1.0439	0.9858	1.4185	1.2184	1.2605	1.4031	0.9436	1.1639	0.8992	1.3458	1.2567	1.0331	1.3669	0.8417	0.8224	0.9981
2078	1-(1-enyl-stearoyl)-2-arachidonoyl-GPE (P-18:0/20:4)*	Lipid	Plasmalogen	52475	LC/MS Pos Late	100008999	2511	752.559		9547058		HMDB05779	0.9028	0.8557	0.8738	0.7925	0.8603	0.7497	0.7937	1.1811	1.0454	0.9074	0.9831	0.8952	0.8165	1	1.1086	0.9531	0.8918	0.9303	1.0856	1.0543	1.0517	1.2118	1.1652	1.0988	1.3622	1.3008	1.3564	1.1478	1.4047
2070	1-(1-enyl-stearoyl)-2-oleoyl-GPE (P-18:0/18:1)	Lipid	Plasmalogen	52614	LC/MS Pos Late	100008919	2950	730.575	144371-68-6			HMDB11375	1.6667	1.3302	1.2056	0.6229	1.2086	0.9712	1	0.8242	1.1856	1.5675	0.5022	0.3808	0.3738	0.9153	0.7089	1.0527	0.6467	0.7257	0.9599	1.4153	0.9283	1.2062	1.1732	0.9261	1.183	1.1212	1.1762	0.9973	2.2442
2092	1-(1-enyl-stearoyl)-GPE (P-18:0)*	Lipid	Lysoplasmalogen	39271	LC/MS Pos Late	100003001	1649	466.329					0.7967	0.7797	0.7516	0.3823	0.6937	0.6629	0.6906	1	0.8046	1.0781	0.9469	1.0585	1.029	1.0523	0.8991	1.4499	1.1053	1.0403	1.1906	0.945	1.0283	0.9356	1.2901	1.4411	1.2675	1.3736	0.9965	0.8862	1.1905
1684	1,2-dilinoleoyl-GPC (18:2/18:2)	Lipid	Phospholipid Metabolism	52603	LC/MS Pos Late	100008903	2006	782.569	998-06-1	5288075		HMDB08138	0.9647	1.0887	1.0504	0.7883	0.9781	1.122	1.043	0.9504	0.9017	0.9408	1.1882	0.9838	1.0589	0.978	1.0206	1.1074	0.8817	0.9614	1.0697	0.9181	0.8418	0.9075	0.9261	1	1.1995	1.0311	1.126	1.0436	1.0857
1685	1,2-dilinoleoyl-GPE (18:2/18:2)*	Lipid	Phospholipid Metabolism	53174	LC/MS Pos Late	100009217	2083	740.522		9546812		HMDB09093	1.181	1.3811	1.1016	0.8044	1.0866	1.1867	1.1324	0.8678	1.0329	0.9324	1.294	1.1226	1.2217	1.1685	0.9811	1.112	1.065	0.9241	1	0.7636	0.7122	0.7393	0.7224	0.9277	1.1244	0.856	0.9406	0.9041	0.9246
1590	1,2-dipalmitoyl-GPC (16:0/16:0)	Lipid	Phospholipid Metabolism	19130	LC/MS Pos Late	100000657	2365	734.569	63-89-8	452110	D03585	HMDB00564	1.01	0.9508	1.0469	1.0246	1.1269	1.2201	1	1.1461	1.257	1.0412	0.8533	0.8692	0.8733	0.8134	0.7698	1.0046	0.8957	0.8272	0.9269	0.9906	1.1047	1.0593	1.2616	1.074	1.0267	0.9854	0.9257	0.9978	0.987
1591	1,2-dipalmitoyl-GPE (16:0/16:0)*	Lipid	Phospholipid Metabolism	57341	LC/MS Pos Late	100009204	2498	692.522		445468		HMDB08923	0.9702	1	1.336	0.998	1.289	1.1334	1.0534	0.8746	1.0942	1.0651	0.8133	0.8992	0.926	0.7229	0.6448	0.9037	1.0137	0.7523	0.8727	1.049	1.1655	1.2035	1.4953	1.3198	1.1408	1.0171	0.9309	0.7873	0.8349
1710	1,2-dipalmitoyl-GPG (16:0/16:0)	Lipid	Phospholipid Metabolism	52625	LC/MS Pos Late	100000652	3157	740.544	200880-41-7	11846227		HMDB10570	1.2514	1.0885	1.5936	1.11	1.6964	1.6279	1.3128	1.3173	1.5826	1.4581	0.752	0.6038	0.5641	0.5881	0.204	1.1382	0.4423	0.7611	0.8334	0.8888	0.8927	1.1152	1.3743	0.9102	1.1542	0.9526	0.8793	1	0.9076
862	1,5-anhydroglucitol (1,5-AG)	Carbohydrate	Glycolysis, Gluconeogenesis, and Pyruvate Metabolism	20675	LC/MS Neg	100000580	802	163.061	154-58-5	64960	C07326	HMDB02712	1.8256	1.6896	1.2169	1.5421	1.5662	2.2107	1.2541	2.0266	1.7755	1.9976	0.8793	1.1448	1.2462	1.1556	0.98	0.4008	1.0149	0.8415	1	0.941	0.8342	0.7795	0.4995	0.6969	0.8645	0.8389	0.678	0.845	0.5163
1100	10-heptadecenoate (17:1n7)	Lipid	Long Chain Fatty Acid	33971	LC/MS Neg	100001278	5555	267.233	29743-97-3	5312435		HMDB60038	0.9542	0.5028	1.2685	0.2838	0.8126	0.8142	0.4859	0.9773	1.5682	1.7602	0.9049	1	0.5987	1.5055	0.5428	3.4319	1.9518	1.1435	2.5697	1.3428	1.1026	0.4858	1.4565	1.5865	0.7887	1.7062	0.7363	0.4773	2.025
1110	10-nonadecenoate (19:1n9)	Lipid	Long Chain Fatty Acid	33972	LC/MS Neg	100001277	5780	295.264	73033-09-7	5312513		HMDB13622	1.0427	0.4293	0.6547	0.2465	0.6858	0.851	0.4872	0.7488	0.9379	1.6484	1	1.2592	0.8022	1.6626	0.5246	3.41	2.6048	1.1691	1.5003	1.4452	1.3041	0.5181	1.5265	1.2017	0.933	1.5654	0.8979	0.5325	2.0692
1431	12,13-DiHOME	Lipid	Fatty Acid, Dihydroxy	38395	LC/MS Neg	62	5137	313.238	263399-35-5	10236635	C14829	HMDB04705	1.4613	0.8105	1.2304	0.7806	0.9492	1.1179	0.9518	1.1982	0.8419	1.2197	0.8795	1.2108	0.843	1	0.7461	1.0397	1.1602	0.8475	0.8517	1.3149	1.3436	0.8745	0.999	0.9352	1.2474	1.3856	1	1.2774	2.9285
1508	12-HETE	Lipid	Eicosanoid	37536	LC/MS Neg	100002167	5326	319.228	71030-37-0;73837-14-6	5312983		HMDB06111	1.1286	1	1.1948	0.5192	1.1009	1.1689	0.6755	1.2459	0.9599	1.8389	1.232	1.2734	1.3645	1.317	0.6748	1.2398	1.3072	0.731	0.919	1.5535	0.5988	0.8206	0.6297	0.8299	0.9362	0.9901	0.7552	0.8514	1.0203
1512	12-HHTrE	Lipid	Eicosanoid	57393	LC/MS Neg	1261	5175	279.197	54397-84-1	5283141	C20388	HMDB12535	0.8606	1.2287	0.7823	0.6561	1.1819	0.7937	0.6118	1.0799	0.8659	1.053	1.3845	0.9326	1.3172	1.2733	0.8032	1.1071	1.1504	1	1.0366	0.8517	0.6897	0.8173	1.1538	1.2633	1.6804	1.0873	0.9179	0.7901	0.7982
1411	13-HODE + 9-HODE	Lipid	Fatty Acid, Monohydroxy	37752	LC/MS Neg	100002196	5275	295.228		43013			1.8571	0.709	1.7615	0.6005	1.0454	1.2886	0.8346	2.17	0.9161	1.5847	0.6917	1.6167	1.0215	1.4922	0.6661	1.0821	1.6753	0.7952	0.8614	1.6457	1.0768	0.6498	0.6664	0.7904	0.856	1	0.6504	0.9475	2.308
1414	14-HDoHE/17-HDoHE	Lipid	Fatty Acid, Monohydroxy	53034	LC/MS Neg	100009278	5296	343.228					0.542	0.9832	1.1642	0.2105	1.3281	1.2665	0.6753	2.1763	1.405	1.6512	1.1046	1.5353	1.0409	1.3555	0.5891	1.2772	1.5505	0.6557	0.9113	1.9505	0.5739	0.3548	0.9242	1.3534	0.5897	1	0.5965	0.4883	0.5277
1509	15-HETE	Lipid	Eicosanoid	37538	LC/MS Neg	100000565	5298	319.228	54845-95-3	5280724	C04742	HMDB02110	1.3562	1.0582	1.0629	0.6681	0.9282	1.2429	0.3972	1.1688	0.7659	1.5773	0.9829	0.8208	1.0885	0.9738	0.6331	1.2379	1.482	0.5334	0.9296	1.6438	1.0317	0.9736	0.964	1.0222	0.7374	0.908	1	1.1243	1.083
1207	17-methylstearate	Lipid	Fatty Acid, Branched	38296	LC/MS Neg	100002356	5993	297.28	2724-59-6	3083779		HMDB37397	1.4957	0.647	0.5446	0.4083	0.7992	1.0975	0.4937	0.9326	0.944	1.8102	0.9127	1.7439	0.8684	1.6507	0.6445	3.6709	2.5636	1	1.2803	1.9586	1.0808	0.7388	1.3044	1.0536	0.7888	1.1272	0.8934	0.6471	1.6
1912	1-arachidonoyl-GPC (20:4n6)*	Lipid	Lysolipid	34061	LC/MS Neg	100001551	6074	618.341			C05208	HMDB10395	0.7599	0.514	0.9541	0.421	1.0535	0.7012	0.3355	1.2408	1.2212	1.2183	1.0641	0.4997	0.7686	0.9352	0.4856	2.1052	1.3296	0.3355	1.0578	2.4564	1.0459	0.4841	1.3415	1.0999	0.872	1.224	1.138	0.4723	0.4099
1940	1-arachidonoyl-GPE (20:4n6)*	Lipid	Lysolipid	35186	LC/MS Neg	100001571	5874	500.278		42607465		HMDB11517	1.3492	0.6596	0.8465	0.4505	0.8671	1.2376	0.7107	1.8458	1.2301	2.0644	0.6819	0.6748	0.5581	1.1321	0.6567	1.6702	1.5041	0.8197	1.3752	1.9715	0.9838	0.8451	1	1.0935	0.734	1.4574	1.2665	0.8116	1.1971
1961	1-arachidonoyl-GPI (20:4)*	Lipid	Lysolipid	34214	LC/MS Neg	100001654	5482	619.289				HMDB61690	0.5149	0.8067	1.2464	0.277	1.0544	1.23	0.5151	1.0031	1.9666	1.1059	1.088	0.9342	0.9086	1.1671	0.5836	2.7074	0.6866	0.5917	1.5556	1.1894	1	0.7467	1.3514	2.8216	0.8872	1.2199	0.503	0.7349	0.7936
2120	1-arachidonylglycerol (20:4)	Lipid	Monoacylglycerol	34397	LC/MS Neg	100001433	6250	303.233	35474-99-8	5282281	C13857	HMDB11549	0.4924	0.6879	0.4924	0.4924	0.4924	0.4924	0.4924	0.4924	0.5665	0.4924	0.7516	0.4924	1.128	0.8174	0.5893	2.1573	0.4924	0.8729	1.2853	1.9517	0.4924	0.8305	1.8861	1.259	1.3517	1.1271	1.191	0.4924	0.8362
2127	1-dihomo-linolenylglycerol (20:3)	Lipid	Monoacylglycerol	48341	LC/MS Neg	100006121	6400	305.249					0.5153	0.8989	0.7355	0.7421	1.2274	0.8448	0.5153	0.5153	0.9739	1.4437	1.2402	1.0261	1.3666	0.5979	0.8326	2.6784	0.9715	0.9472	1.303	2.2005	0.5153	0.9686	3.044	1.8333	1.8878	1.6407	1.549	0.7519	0.6746
2125	1-docosahexaenoylglycerol (22:6)	Lipid	Monoacylglycerol	35153	LC/MS Neg	100001481	6150	309.222				HMDB11587	0.7336	0.8491	0.6026	0.5124	0.9468	0.9347	0.4146	0.6087	1.6194	1.5455	1.1603	1	1.3666	1.6042	0.8213	3.9205	1.638	0.9938	1.7954	3.3747	0.7539	0.7207	4.0577	3.7591	1.7751	1.489	1.1659	0.6329	0.7591
1923	1-lignoceroyl-GPC (24:0)	Lipid	Lysolipid	49617	LC/MS Pos Late	100002873	1907	608.465	325171-59-3			HMDB10405	1.5006	1.0367	1.0191	0.4316	0.4316	0.8769	0.6844	1.0022	1.0601	1.1059	0.8886	0.714	0.4316	1.4051	0.6662	1.0603	0.6635	0.4316	0.924	1.4179	0.715	0.9632	0.9978	0.6932	1.0954	1.0173	1.1148	0.8877	2.3583
2119	1-linolenoylglycerol (18:3)	Lipid	Monoacylglycerol	34393	LC/MS Neg	100001435	6214	277.217	124151-74-2	53480978		HMDB11569	0.3261	0.3274	0.3261	0.4779	0.3261	0.3261	0.3699	0.6898	0.609	0.3261	0.7329	0.3261	0.9842	0.3261	0.5206	2.0301	1	1.2031	1.505	1.5102	0.3261	0.3261	1.3252	1.5341	1.1558	1.5929	1.0481	0.6156	1.2548
1902	1-linolenoyl-GPC (18:3)*	Lipid	Lysolipid	45951	LC/MS Pos Late	100005350	1422	518.324				HMDB10388	1.019	1.139	0.9853	0.6829	0.9015	1.1063	1.0274	1.0441	1.3649	1.0919	1.1003	0.7535	0.8096	0.8497	0.8383	1.1037	0.7555	0.8263	1.1507	1.0146	1.1101	1.0274	1.0839	0.9993	1	0.9716	0.8298	0.7957	0.9662
1692	1-linoleoyl-2-arachidonoyl-GPC (18:2/20:4n6)*	Lipid	Phospholipid Metabolism	52710	LC/MS Pos Late	100009131	1969	806.569				HMDB08147	0.8689	1.0325	0.992	0.7863	0.959	0.9444	0.9201	0.9255	0.8877	0.9826	1.1975	1.0448	1.1062	1.0448	1.1263	1.0699	0.9601	0.9725	1.0886	0.9999	0.9347	1.0095	1.0675	0.9694	1.2889	1.1589	1.1316	1	1.0255
1695	1-linoleoyl-2-arachidonoyl-GPE (18:2/20:4)*	Lipid	Phospholipid Metabolism	53189	LC/MS Pos Late	100009222	2030	764.522				HMDB09102	0.8762	1.1814	0.9853	0.6719	0.9766	0.9867	1.0715	0.885	0.8004	1	1.5158	0.9855	1.1726	1.1274	1.1086	1.1282	0.9488	1.1299	1.1475	0.8757	0.7378	0.8753	0.8036	0.7886	1.5131	1.4634	1.3345	1.1487	1.2391
1613	1-linoleoyl-2-linolenoyl-GPC (18:2/18:3)*	Lipid	Phospholipid Metabolism	53176	LC/MS Pos Late	100009343	1939	780.554				HMDB08141	1.0033	1.2604	1.0173	0.8341	1.0047	0.9128	1.0172	0.9624	1.1262	0.9182	1.3327	1.0709	1.0995	1.0305	0.9921	1.087	0.8997	0.9069	0.9782	0.8638	0.6923	0.7319	1.08	0.9764	1.1996	1	1.183	0.8338	0.9194
2117	1-linoleoylglycerol (18:2)	Lipid	Monoacylglycerol	27447	LC/MS Neg	100001040	6477	279.233	2277-28-3	5283469			0.9355	0.5692	0.6799	0.3776	0.6892	0.8093	0.5438	1	1.0113	1.0707	1.1431	0.5091	1.0992	0.7953	0.7881	2.9509	1.1001	0.9452	1.6148	2.864	0.5738	0.7939	2.1248	1.7883	1.2164	1.4459	1.2511	0.5542	2.4868
1900	1-linoleoyl-GPC (18:2)	Lipid	Lysolipid	34419	LC/MS Pos Late	100001395	1465	520.34		11988421	C04100	HMDB10386	0.9388	1.0095	1.0733	0.5537	0.9681	1.1613	1.0002	1.0283	1.1046	1.1336	0.9033	0.757	0.9347	1.0567	0.927	1.1812	0.7789	0.8568	1.1636	0.9412	1.3032	0.9565	1.0447	0.8834	1	1.0214	0.8114	0.9018	1.2004
1936	1-linoleoyl-GPE (18:2)*	Lipid	Lysolipid	36600	LC/MS Pos Late	100001570	1482	478.293		52925130		HMDB11507	1.0339	0.9777	1.135	0.5832	0.9301	1.1036	1.0194	1.156	1.0073	1.2341	1.0033	0.7631	0.8982	0.8506	0.9162	1.0933	0.8752	1.0172	1.1454	0.8873	1.0406	0.7376	0.8152	0.8339	1.1005	1.0417	0.7895	0.7787	1
1980	1-linoleoyl-GPG (18:2)*	Lipid	Lysolipid	54885	LC/MS Neg	100009227	5516	507.273					0.8371	0.6794	2.1139	0.2452	1.0773	1.2142	0.5476	1.0928	2.4678	1.43	1.0042	0.7789	0.9686	1.0072	0.5038	4.8498	0.8158	0.6701	3.077	1.9095	0.8164	0.6625	0.9804	4.6624	1	1.2849	0.7508	0.5343	1.0796
1957	1-linoleoyl-GPI (18:2)*	Lipid	Lysolipid	36594	LC/MS Neg	100001778	5494	595.289					0.4168	0.4168	0.4168	0.4168	0.6325	1.9482	0.4797	1	3.0174	0.4168	0.5135	0.4168	1.0686	0.4168	0.4168	1.8575	0.4168	0.4168	1.1196	0.4168	0.4168	0.5384	0.4168	2.7961	0.4168	0.4168	0.4168	0.653	0.4168
3219	N1-methyladenosine	Nucleotide	Purine Metabolism, Adenine containing	15650	LC/MS Pos Early	1242	2120	282.12	15763-06-1	27476	C02494	HMDB03331	0.7731	0.935	0.9366	0.6181	0.518	1.1283	0.518	1.292	0.518	0.8096	1.7649	0.8443	1.7218	0.9584	0.9216	0.518	1.231	0.518	1.6646	1.0993	0.9674	1.0326	0.9052	1.8491	1.2017	1.1022	0.518	0.5551	1.2456
397	1-methylguanidine	Amino Acid	Guanidino and Acetamido Metabolism	48114	LC/MS Pos Early	100000715	2149	74.0713	22661-87-6	10111	C02294	HMDB01522	1	1.4605	4.1648	1.085	0.9811	1.1832	0.9534	1.0802	1.8751	1.1797	1.0812	0.7589	0.9198	0.877	1.026	0.9813	0.9999	0.6029	0.6991	1.5095	0.7064	1.1871	1.2996	1.0755	0.9959	1.787	0.6898	0.936	0.893
75	1-methylhistamine	Amino Acid	Histidine Metabolism	43831	LC/MS Pos Early	100001204	3040	126.103	501-75-7	3614	C05127	HMDB00898	1.0718	0.8162	0.9658	0.8144	1.0079	0.9173	0.7615	1	0.6326	0.8103	0.952	0.8619	0.9855	1.0921	0.9146	1.1134	0.9435	0.7428	0.9132	1.2576	1.2973	1.0881	1.2182	1.2899	1.668	1.5466	1.4512	1.1171	1.2766
62	1-methylhistidine	Amino Acid	Histidine Metabolism	30460	LC/MS Pos Early	100001051	2755	170.092	332-80-9	92105	C01152	HMDB00001	0.9257	1.3161	1.2164	0.8342	1.1813	1.2483	1.3692	1.0027	1.0278	1.218	1.0225	1.1005	1.4195	0.7447	1.1691	0.6759	1.2776	0.5621	0.9127	0.5743	0.4326	0.6409	1	1.2255	0.6542	0.9572	0.8031	0.5259	0.7309
76	1-methylimidazoleacetate	Amino Acid	Histidine Metabolism	32350	LC/MS Pos Early	100001208	2064	141.066	2625-49-2	75810	C05828	HMDB02820	0.398	0.398	0.398	0.7496	0.4827	0.398	0.398	0.5545	0.398	0.5126	1.7107	1.2087	1.0548	0.8425	0.9908	1	0.6593	0.6207	1.5429	0.9021	3.8279	1.1529	1.5189	2.4136	1.9529	1.6089	0.8413	0.398	1.4826
2106	1-myristoylglycerol (14:0)	Lipid	Monoacylglycerol	35625	LC/MS Neg	100001618	6353.3	227.202	75685-84-6	79050	C01885	HMDB11561	0.8116	0.7685	0.8484	0.5069	0.7687	0.8126	0.6081	0.5069	1.1307	1.4666	1.0406	0.5626	0.9983	1.1856	0.6677	2.6909	1	0.9279	1.4468	1.98	0.8149	1.3778	1.7463	1.765	1.1334	1.1938	0.9012	0.5069	1.2276
1712	1-oleoyl-2-arachidonoyl-GPE (18:1/20:4)*	Lipid	Phospholipid Metabolism	55041	LC/MS Pos Late	100009219	2200	766.538				HMDB09069	0.8747	1.0761	1.0517	0.8686	1.055	1.0635	1	1.0166	1.0092	1.3615	1.2095	1.0642	1.0353	1.0725	1.0409	0.8146	0.9852	1.1925	1.165	0.7284	0.6664	0.6292	0.6201	0.6338	0.7615	0.8431	0.7601	0.7391	0.7601
1713	1-oleoyl-2-arachidonoyl-GPI (18:1/20:4) *	Lipid	Phospholipid Metabolism	54994	LC/MS Pos Late	100010951	2568	902.575				HMDB09844	0.8026	0.9564	1	0.8034	0.9722	1.0744	0.8895	1.0355	0.897	1.1316	1.2445	1.1743	1.0719	1.14	1.204	1.1898	0.9836	1.2356	1.3175	0.982	0.8503	0.8398	1.0983	0.9659	1.1434	1.1568	0.9083	0.9149	0.8721
1621	1-oleoyl-2-linoleoyl-GPC (18:1/18:2)*	Lipid	Phospholipid Metabolism	52453	LC/MS Pos Late	100008981	2165	784.585					0.9446	1.0406	1.0422	0.7411	0.9782	1.0181	1.0165	0.8052	0.7715	0.9757	1.1472	1.0045	1.0659	1.0407	1.0361	1.0762	0.6911	0.8818	0.9728	0.9644	1	0.9678	0.9311	1.1804	1.2993	0.8571	1.0223	0.8125	1.0113
1687	1-oleoyl-2-linoleoyl-GPE (18:1/18:2)*	Lipid	Phospholipid Metabolism	52687	LC/MS Pos Late	100009078	2270	742.538		9546753		HMDB05349	0.924	1.0536	1	0.6914	1.0611	1.0427	1.0115	0.871	0.8188	1.142	1.1789	1.2473	1.0283	1.3377	0.9006	0.9591	1.1846	0.9543	1.0163	0.8051	0.875	0.8136	0.8897	0.8377	1.0781	1.0634	0.9485	0.9224	1.171
2115	1-oleoylglycerol (18:1)	Lipid	Monoacylglycerol	21184	LC/MS Neg	100000924	6650	281.249	111-03-5	5283468		HMDB11567	0.912	0.6335	0.816	0.4584	0.7637	0.8332	0.5806	1	1.0391	1.3139	1.194	0.5334	1.0663	0.6144	0.6963	2.549	1.0336	0.8679	1.5063	2.9447	0.8733	0.9059	2.0377	1.7598	1.0212	1.3968	1.5669	0.7912	2.4835
1897	1-oleoyl-GPC (18:1)	Lipid	Lysolipid	48258	LC/MS Pos Late	100001272	1540	522.355	19420-56-5	16081932		HMDB02815	0.7948	0.8688	0.9473	0.4833	0.8825	1.0749	0.906	0.982	0.8274	1.1545	1.2215	0.9209	1.203	1.2337	1	1.1903	1.0582	1.0561	1.2083	0.8077	1.2346	0.8292	1.1558	0.9903	1.1968	1.1229	0.8734	0.8646	1.1918
1932	1-oleoyl-GPE (18:1)	Lipid	Lysolipid	35628	LC/MS Pos Late	100001569	1554	480.308	89576-29-4	9547071		HMDB11506	1.1273	0.9593	1.1205	0.5357	1.077	1.1166	0.9162	0.9669	0.9553	1.6311	1.0086	0.7931	0.8192	1.0739	0.8758	1.1158	1	1.2036	1.31	0.8495	1.3056	0.9399	0.9857	0.8756	0.9397	1.0837	0.9034	1.0118	1.4474
1979	1-oleoyl-GPG (18:1)*	Lipid	Lysolipid	45968	LC/MS Neg	100005716	5610	509.288					1.0912	1	2.2556	0.477	1.145	1.2177	1.1884	1.2373	2.2072	1.3609	0.477	0.4973	0.7332	0.6039	0.607	2.1619	0.5032	0.6833	2.7484	1.9527	0.9221	0.7076	0.477	2.3937	1.4933	0.9953	0.809	0.498	0.8673
1955	1-oleoyl-GPI (18:1)*	Lipid	Lysolipid	36602	LC/MS Neg	100001777	5599	597.305					1.3274	0.5032	0.9209	0.2585	0.6079	1.6323	0.9226	2.1634	1.9408	3.1285	1	0.5204	0.4097	0.6574	0.6049	2.5854	1.1778	1.2373	1.7348	1.8962	1.2437	0.7752	0.7807	1.4979	0.7436	2.2695	0.9908	0.8739	1.0727
1964	1-oleoyl-GPS (18:1)	Lipid	Lysolipid	19260	LC/MS Neg	100000630	5607	522.284	326589-90-6	9547099		HMDB61694	1.3731	0.3603	1.0104	0.1705	0.9896	1.3563	0.8575	1.9298	1.914	2.5158	0.6387	0.2474	0.1705	0.6889	0.5055	2.1168	0.8836	1.4028	1.739	2.3442	1.4877	0.937	1.0715	1.1207	0.8315	1.798	0.8365	0.745	0.7157
1680	1-palmitoleoyl-2-linolenoyl-GPC (16:1/18:3)*	Lipid	Phospholipid Metabolism	53180	LC/MS Pos Late	100009345	1850	754.538				HMDB08008	1.0536	1.3687	1.0868	0.7687	0.9309	1.1615	1.2066	1.185	0.8477	1.0582	1.4805	1.237	1.1419	0.9751	1.198	0.9935	0.9536	1.1011	1.1372	0.9513	0.7969	0.9421	1	0.961	1.0796	0.9803	0.955	0.7958	0.8251
2129	1-palmitoleoylglycerol (16:1)*	Lipid	Monoacylglycerol	52431	LC/MS Neg	100008952	6094	253.217				HMDB11565	0.6272	0.8117	0.8783	0.7847	1.0256	0.9191	0.4663	0.5751	1.388	1.8634	1.3281	0.4663	1	0.6788	0.779	3.3264	0.896	1.2698	1.7746	2.1376	0.5736	0.7821	1.3905	1.5589	1.3094	0.9619	1.1931	0.4663	1.207
1890	1-palmitoleoyl-GPC (16:1)*	Lipid	Lysolipid	33230	LC/MS Pos Late	100001511	1450	494.324		24779461		HMDB10383	0.8325	0.8932	1.0598	0.6272	1.0219	1.156	0.9335	1	1.0232	1.524	0.972	0.688	0.8214	0.8921	1.0836	1.1771	0.9288	1.1905	1.4351	1.0205	1.6067	0.9246	0.8218	0.7937	0.7257	1.0132	0.7045	1.0174	1.0078
1610	1-palmitoyl-2-arachidonoyl-GPC (16:0/20:4n6)	Lipid	Phospholipid Metabolism	52462	LC/MS Pos Late	100008914	2091	782.569	35418-58-7	10747814		HMDB07982	0.863	0.9617	0.9827	0.8511	1.0068	0.9429	0.9168	0.9853	0.983	1	1.0932	0.926	0.9561	0.9199	1.0247	1.0873	0.9306	0.9732	1.0383	1.1012	0.9841	1.0702	1.1025	1.057	1.2509	1.2064	1.1874	1.1352	1.1048
1644	1-palmitoyl-2-arachidonoyl-GPE (16:0/20:4)*	Lipid	Phospholipid Metabolism	52464	LC/MS Pos Late	100008990	2198	740.522		9546800		HMDB05323	0.8735	1.0657	0.9931	0.96	0.9826	0.939	0.9676	0.9884	0.9793	1.139	1.3272	0.9357	1	1.0629	1.0544	1.1072	1.0099	1.119	1.0971	0.936	0.8115	0.9531	0.9919	0.91	1.3482	1.4716	1.3637	1.2363	1.2084
1626	1-palmitoyl-2-arachidonoyl-GPI (16:0/20:4)*	Lipid	Phospholipid Metabolism	52467	LC/MS Pos Late	100008993	2567	876.56				HMDB09789	0.8623	1.0241	1.0585	0.7968	1.005	1.0056	0.8162	1.1102	1.0852	1.0923	1.078	1.0625	1.0057	1	0.9803	0.9734	0.9226	1.0967	1.0775	0.9244	0.5869	0.7911	0.9825	0.8478	1.1197	1.077	0.9738	0.9727	0.9233
1746	1-palmitoyl-2-gamma-linolenoyl-GPC (16:0/18:3n6)*	Lipid	Phospholipid Metabolism	54812	LC/MS Pos Late	100009154	2034	756.554				HMDB07974	1.088	1.2792	1.1065	0.7903	0.9799	1.005	1.4112	0.9472	1	1.2373	1.1717	1.2613	0.9534	1.0855	0.7178	0.6264	0.8834	0.9865	0.8007	1.1723	0.8057	0.9528	0.7148	0.7093	1.4298	1.2823	1.1595	0.976	1.2026
1597	1-palmitoyl-2-linoleoyl-GPC (16:0/18:2)	Lipid	Phospholipid Metabolism	42446	LC/MS Pos Late	1537	2160	758.569	40811-94-7	5287971		HMDB07973	0.9786	1.0993	1.0084	0.8961	1	1.0446	1.0026	0.9821	0.9999	1.0758	1.1338	1.0036	1.0166	0.917	0.9929	0.9752	0.8996	0.9271	1.0011	0.9379	0.8384	0.9479	0.9351	0.9805	1.1241	1.0373	1.036	1.0223	1.0019
1646	1-palmitoyl-2-linoleoyl-GPE (16:0/18:2)	Lipid	Phospholipid Metabolism	42449	LC/MS Pos Late	100001870	2275	716.522		9546747		HMDB05322	1	1.1406	1.047	0.8424	1.0316	1.0014	1.0389	0.9549	0.9607	1.1916	1.1665	1.1562	1.0436	1.1078	0.9367	0.9422	1.0673	0.965	0.9903	0.8549	0.7848	0.8537	0.9992	0.9349	1.0425	1.0042	0.9609	0.8876	1.0411
1596	1-palmitoyl-2-oleoyl-GPC (16:0/18:1)	Lipid	Phospholipid Metabolism	52461	LC/MS Pos Late	1539	2358	760.585	26853-31-6;26853-31-6	6436017		HMDB07972	0.8703	0.9698	0.9839	0.8954	0.9968	1.0661	0.9438	1.0065	0.9599	1.1094	1.0424	0.9509	0.9289	0.9319	0.9733	1	0.9157	1.0131	1.0365	1.0265	1.0479	0.9762	1.056	1.0094	1.0338	1.0823	0.961	1.0349	1.0225
1634	1-palmitoyl-2-oleoyl-GPE (16:0/18:1)	Lipid	Phospholipid Metabolism	19263	LC/MS Pos Late	1526	2509	718.538	26662-94-2	5283496		HMDB05320	0.9674	1.0521	1.084	0.7377	1.0645	1.0797	0.9474	0.8942	0.8786	1.2585	0.9158	0.8785	0.8054	0.8722	0.7931	1.0052	0.8925	0.8835	1	1.0931	1.1295	1.1667	1.3165	1.0547	1.1539	1.1514	0.9797	0.9731	1.241
1631	1-palmitoyl-2-oleoyl-GPG (16:0/18:1)	Lipid	Phospholipid Metabolism	52448	LC/MS Pos Late	100000641	3206	766.559		5283509			0.9455	1.1475	1.2585	0.8943	1.1851	1.2722	1.0577	1.0248	1.0723	1.2684	0.9632	0.9128	1	0.8661	0.742	1.0537	0.8021	0.896	0.983	0.9177	0.9183	0.9381	1.1126	1.0297	1.1515	1.0024	0.9791	1.001	0.9299
1615	1-palmitoyl-2-palmitoleoyl-GPC (16:0/16:1)*	Lipid	Phospholipid Metabolism	52470	LC/MS Pos Late	100008984	2160	732.554				HMDB07969	0.8719	1.0741	1.1182	0.94	1.0921	1.1771	0.9901	1.0227	0.999	1.2847	1.1004	1	1.0037	1.0137	1.0812	1.0746	0.9966	1.1533	1.2148	0.9832	1.0549	0.9007	0.9117	0.8821	0.8529	0.9318	0.7776	0.9225	0.7887
1665	1-palmitoyl-2-stearoyl-GPC (16:0/18:0)	Lipid	Phospholipid Metabolism	52616	LC/MS Pos Late	100008921	2653	762.601	59403-51-9			HMDB07970	1.0238	0.9773	1.0304	0.8814	1.1183	1.0762	0.9159	0.9931	1.1991	0.8739	0.817	0.9351	0.8508	0.8506	0.7986	1.0232	0.8446	0.8364	1.0644	0.9955	1.1529	1.1556	1.2613	1.1901	1.3659	1.0656	1.0635	1	0.9152
2110	1-palmitoylglycerol (16:0)	Lipid	Monoacylglycerol	21127	LC/MS Neg	100000827	6550	255.233	542-44-9	14900		HMDB31074	0.8775	0.9087	0.9332	0.5962	0.8634	1	0.6541	0.754	1.2502	1.8193	1.1138	0.7335	0.8727	0.9123	0.7933	2.8559	1.343	1.018	1.4669	1.9803	0.7953	0.8068	2.4877	1.8066	1.31	1.3991	1.4689	0.7192	1.2899
1887	1-palmitoyl-GPC (16:0)	Lipid	Lysolipid	33955	LC/MS Pos Late	100001263	1525	496.34	17364-16-8	86554		HMDB10382	1.0192	0.8814	1.0021	0.7176	0.9757	1.0901	0.9723	1.1821	1.1529	1.2489	0.9674	0.7895	0.832	0.862	0.914	1.0785	0.9447	1.0764	1.1064	1	1.2304	0.948	1.0348	0.9249	0.9297	1.0631	0.9314	1.0226	1.1779
1927	1-palmitoyl-GPE (16:0)	Lipid	Lysolipid	35631	LC/MS Pos Late	100001567	1544	454.293	53862-35-4	9547069		HMDB11503	1.07	0.7845	1.0202	0.6853	0.9267	1.0987	1	1.3662	1.1428	1.485	1.0399	0.7485	0.7341	0.7839	0.9051	1.07	1.0261	1.2453	1.2341	0.9327	1.2262	0.8232	0.9559	0.8274	0.8074	1.0634	0.8011	0.9185	1.0952
1974	1-palmitoyl-GPG (16:0)*	Lipid	Lysolipid	45970	LC/MS Neg	100005717	5570	483.273		3300276			0.9235	0.9404	2.0013	0.3709	1.2502	1.5075	0.7244	1.2777	2.5534	2.2814	0.897	0.5619	1.0156	0.9968	0.393	2.7071	0.8292	0.815	2.3302	1.6711	1	0.6229	1.1928	2.4725	1.0519	1.5474	0.7519	0.5339	0.9449
1950	1-palmitoyl-GPI (16:0)	Lipid	Lysolipid	35305	LC/MS Neg	100001655	5564	571.289				HMDB61695	1.6018	0.4951	1	0.3973	1.0098	2.0468	0.9472	2.2029	2.6687	2.6532	0.8949	0.6365	0.367	0.43	0.4154	1.3877	0.9172	1.3424	1.4772	2.1564	1.1525	0.6014	0.6112	1.4603	0.6906	1.7902	0.5558	1.0453	0.9853
1976	1-palmitoyl-GPS (16:0)*	Lipid	Lysolipid	46130	LC/MS Neg	100005805	5572	496.268		9547100			1.4243	0.5293	1.0686	0.4285	0.7347	1.6798	0.9236	2.1987	2.7029	2.0197	0.9353	0.4182	0.3714	0.5176	0.6352	1.7148	1.2659	1.6637	2.1871	1.5237	1.2335	0.7025	0.8152	1	0.6346	1.7253	0.6966	0.7495	1.0591
1601	1-stearoyl-2-arachidonoyl-GPC (18:0/20:4)	Lipid	Phospholipid Metabolism	42450	LC/MS Pos Late	100001869	2300	810.601	35418-59-8	16219824		HMDB08048	0.9108	0.9711	0.9762	0.7872	1.0753	0.9219	0.8156	0.7823	1	0.9149	1.0808	0.8687	1.0154	0.9323	0.9007	1.0728	0.8601	0.8647	0.9539	1.0843	1.1476	1.1844	1.1388	1.1305	1.3323	1.1981	1.3159	1.2673	1.2015
1638	1-stearoyl-2-arachidonoyl-GPE (18:0/20:4)	Lipid	Phospholipid Metabolism	52447	LC/MS Pos Late	100008977	2424	768.554		5289133		HMDB09003	0.8516	1.1047	1.0356	0.7915	1.1024	1.0396	0.844	0.8193	1.025	1.0231	1.2042	0.8697	1.0129	1	0.9611	1.0142	0.8375	0.9257	0.9952	0.8331	0.8513	0.9089	0.9279	0.9474	1.163	1.1066	1.1746	1.1214	1.103
1620	1-stearoyl-2-arachidonoyl-GPI (18:0/20:4)	Lipid	Phospholipid Metabolism	52449	LC/MS Pos Late	100000616	3000	904.591	383907-33-3			HMDB09815	0.9061	0.9656	0.9731	0.8896	1.0298	1.005	0.8971	0.9754	1.0621	0.9739	1.048	0.9875	0.9917	0.9812	1.0145	1.0577	0.9535	0.9531	1.0698	1.0254	0.9963	1.0109	1.095	1.0629	1.1443	1.0637	1	1.0064	0.9447
1874	1-stearoyl-2-arachidonoyl-GPS (18:0/20:4)	Lipid	Phosphatidylserine (PS)	52235	LC/MS Pos Late	100001872	2565	812.544				HMDB12383	0.8674	0.9096	0.9189	0.7861	0.9351	0.8857	0.7647	1.0651	0.9288	1.0146	1.1093	0.911	0.9311	1.1242	1.1737	1.003	0.9484	1.0815	1.0672	0.9636	1.1017	0.9633	0.9653	1	1.1636	1.0999	1.1676	1.1048	1.0807
1611	1-stearoyl-2-linoleoyl-GPC (18:0/18:2)*	Lipid	Phospholipid Metabolism	52452	LC/MS Pos Late	100008980	2380	786.601				HMDB08039	1.0231	0.9847	0.9759	0.8118	1.0265	1.0395	0.8937	0.8712	1.0095	0.9523	1.1213	0.9871	1.0535	1.1111	0.9283	1.0689	0.967	0.8825	1.0314	0.9727	1	0.9524	0.9098	0.954	1.1372	1.0743	1.0856	1.1396	1.176
1649	1-stearoyl-2-linoleoyl-GPE (18:0/18:2)*	Lipid	Phospholipid Metabolism	52446	LC/MS Pos Late	100008976	2522	744.554		9546749		HMDB08994	1	1.1887	1.0489	0.73	1.1916	1.0963	0.9155	0.8231	1.0827	1.0748	1.0657	0.9545	1.0853	1.0076	0.911	0.9792	0.8958	0.8291	0.9791	0.9214	0.8491	0.8948	0.9127	0.9614	1.1935	1.0707	1.0659	1.0252	1.1393
1627	1-stearoyl-2-linoleoyl-GPI (18:0/18:2)	Lipid	Phospholipid Metabolism	52468	LC/MS Pos Late	100008994	3185	880.591				HMDB09809	1.0612	1.4833	1.1469	0.6871	1.2306	1.1344	1.1276	0.8775	1.1239	1	1.0245	0.7558	1.2125	0.8853	0.9251	1.1392	0.7105	0.7614	0.8793	0.9697	0.6578	0.823	1.0696	1.0627	1.1562	0.9104	1.0151	0.7371	0.8657
1707	1-stearoyl-2-linoleoyl-GPS (18:0/18:2)	Lipid	Phospholipid Metabolism	53009	LC/MS Pos Late	100000642	2689	788.544	322647-11-0	9547091			0.7964	1.2253	1.1003	0.7725	1.1199	1.1025	0.9886	1.1302	1.1531	1.185	0.774	0.9035	0.7694	0.9845	0.8372	1.0379	0.9536	0.8521	0.931	1.1276	0.6428	1	1.0303	0.9324	1.2122	1.088	1.1255	1.0046	0.9517
1602	1-stearoyl-2-oleoyl-GPC (18:0/18:1)	Lipid	Phospholipid Metabolism	52438	LC/MS Pos Late	100008904	2644	788.616	56421-10-4			HMDB08038	0.9271	1.038	1.0046	0.7692	1.0941	0.9888	0.8492	0.8556	1.0414	1.0494	0.9212	0.8759	0.8729	0.9448	0.8568	1	0.8376	0.8505	0.9732	1.0366	0.9939	1.0258	1.0719	1.0044	1.1762	1.0713	1.0521	1.0613	1.1867
1642	1-stearoyl-2-oleoyl-GPE (18:0/18:1)	Lipid	Phospholipid Metabolism	42448	LC/MS Pos Late	100001856	2858	746.569				HMDB08993	1.19	1.1311	1.0012	0.6528	1.0858	0.9499	0.8568	0.7938	1.0226	1.2202	0.6345	0.6567	0.5884	0.8285	0.6582	0.9027	0.7527	0.7415	0.8413	1.2216	1.0462	1.1514	1.1269	1	1.2279	1.0834	1.0605	0.9717	1.5397
1875	1-stearoyl-2-oleoyl-GPS (18:0/18:1)	Lipid	Phosphatidylserine (PS)	19265	LC/MS Pos Late	100000639	3000	790.559		9547087		HMDB10163	1.3518	1.1667	1.0509	0.6285	1.0085	1.0076	0.956	0.9715	1.0464	1.3019	0.6228	0.4569	0.4764	0.796	0.6954	0.8975	0.6784	0.7248	0.8169	1.3332	1	1.1088	0.9429	0.7598	1.0362	1.0323	1.0942	1.011	1.8372
1895	1-stearoyl-GPC (18:0)	Lipid	Lysolipid	33961	LC/MS Pos Late	100001271	1606	524.371	19420-57-6	497299		HMDB10384	0.8536	0.8937	1	0.5528	1.0666	0.9349	0.7633	0.821	0.99	1.1909	1.0898	0.8962	1.1332	1.1013	0.8998	1.1863	0.9595	0.9332	1.1075	0.9981	1.2653	0.9929	1.2763	1.1893	1.2897	1.3003	1.1138	0.9831	1.2358
1930	1-stearoyl-GPE (18:0)	Lipid	Lysolipid	42398	LC/MS Pos Late	100001461	1626	482.324	69747-55-3	9547068		HMDB11130	0.8928	0.8642	1.073	0.498	1	0.9722	0.8138	1.0123	0.9963	1.4089	1.0473	0.8575	1.0438	0.9826	0.7976	1.2208	1.0001	1.0806	1.157	0.7659	1.1493	0.757	1.0217	1.0345	0.9953	1.181	0.8574	0.8781	1.1562
1977	1-stearoyl-GPG (18:0)	Lipid	Lysolipid	34437	LC/MS Neg	100001462	5816	511.304					1.3006	1	0.8164	0.3024	0.9027	1.539	0.5073	0.8627	2.101	2.5503	0.6453	0.4466	0.9054	1.1142	0.3396	2.8716	1.2447	0.6865	1.6979	1.8196	1.1192	0.7269	1.6376	2.4079	0.9566	1.2922	1.1068	0.5981	0.7855
1953	1-stearoyl-GPI (18:0)	Lipid	Lysolipid	19324	LC/MS Neg	100000656	5794.3	599.32	796963-93-4			HMDB61696	1.5572	0.5065	0.6258	0.3563	0.7077	1.4099	0.7242	1.755	1.9033	3.1184	0.8476	0.54	0.4411	0.7024	0.5712	2.2126	1.804	1.3575	1.6664	1.8856	1.3808	0.9619	1.2256	1.1532	0.7614	1.7223	0.8932	0.9709	1
1963	1-stearoyl-GPS (18:0)*	Lipid	Lysolipid	45966	LC/MS Pos Late	100004327	1634	526.314		9547101			1.0352	0.6325	0.8933	0.3832	0.8665	1	0.7524	1.4362	0.9472	1.6042	0.939	0.959	0.924	1.0635	0.8782	1.2358	1.3513	1.3638	1.1972	0.7837	1.2287	0.8159	1.023	0.9418	1.0035	1.3647	1.0009	0.9963	1.4223
94	2-aminoadipate	Amino Acid	Lysine Metabolism	6146	LC/MS Pos Early	381	1912	162.076	542-32-5;1118-90-7	469	C00956	HMDB00510	0.6355	0.5665	0.8382	0.8789	0.9778	0.7438	1.0256	0.7119	1.0022	0.9432	0.9059	1.0008	0.5893	1.2032	0.6903	0.6364	1	0.5618	1.208	1.0247	0.9533	1.294	1.4085	2.2856	1.3082	1.4348	1.2465	1.0619	1.2216
1274	2-aminoheptanoate	Lipid	Fatty Acid, Amino	43761	LC/MS Pos Early	100004542	3160	146.118	1115-90-8	227939			1.0602	0.5167	1	0.9268	1.1881	1.2049	0.7594	1.1588	0.9371	1.3452	1.0815	0.3219	0.3219	0.4792	1.0457	0.668	1.248	0.3219	0.7656	1.3484	0.9364	1.0785	1.2658	0.5424	1.0763	0.87	0.9203	0.8486	1.1009
1279	2-aminooctanoate	Lipid	Fatty Acid, Amino	43343	LC/MS Pos Late	100004227	750	160.133	644-90-6	69522		HMDB00991	0.2601	0.5612	1.522	1.7961	1.0552	0.2601	1.2528	0.8879	1.2225	1.2129	0.9197	1.1231	0.2601	1.0184	1.5316	0.9276	0.8256	0.6525	1.0499	0.6607	0.2601	0.5733	0.2601	0.2601	1.4261	1.0595	0.9816	0.7305	0.9678
3208	adenosine 2'-monophosphate (2'-AMP)	Nucleotide	Purine Metabolism, Adenine containing	36815	LC/MS Neg	100001694	1497.7	346.056	130-49-4	94136	C00946	HMDB11617	1.425	1.1526	1.1924	0.9585	1.2678	1.3786	1.0172	1.2669	1.3981	1.3697	0.7307	0.7538	0.6226	0.8964	0.7907	1.2948	0.8588	1.2233	1.054	1.3449	0.9425	0.8614	0.6576	0.8284	0.9757	0.7396	0.8409	1	1.111
2121	2-arachidonoylglycerol (20:4)	Lipid	Monoacylglycerol	19266	LC/MS Neg	100000584	6170	303.233	53847-30-6	5282280	C13856	HMDB04666	0.5024	0.6448	0.5024	0.5024	0.5024	0.5024	0.5024	0.5024	1.0511	0.5024	0.9817	0.5024	0.6599	0.5024	0.5024	1.8849	0.5024	0.6571	1.2512	1.791	0.5024	0.7217	2.0117	1.8253	1.0183	0.9466	1.2305	0.5024	0.6632
3317	2'-deoxycytidine	Nucleotide	Pyrimidine Metabolism, Cytidine containing	15949	LC/MS Pos Early	100000125	2193	228.098	951-77-9	13711	C00881	HMDB00014	0.78	1.0914	0.8726	0.8897	0.9874	1.2783	1.0432	1.459	0.9048	1	0.9598	0.983	1.0114	0.9144	0.9831	1.0033	0.811	0.8336	1.1093	1.3615	0.6479	1.1002	1.063	1.1809	0.9922	1.0403	0.8743	1.0334	1.5364
3198	2'-deoxyinosine	Nucleotide	Purine Metabolism, (Hypo)Xanthine/Inosine containing	15076	LC/MS Neg	100000135	1688	251.079	890-38-0	65058	C05512	HMDB00071	1.2295	1.2705	1.1378	0.6798	0.7786	1.3636	0.8767	0.6798	0.6798	0.6798	1.6355	0.7983	1.6294	0.6798	0.6798	0.8611	1	0.8568	0.9215	3.9662	0.6798	1.7492	0.7312	0.8729	0.6798	0.6798	1.5016	0.9078	1.6699
3294	2'-deoxyuridine	Nucleotide	Pyrimidine Metabolism, Uracil containing	52602	LC/MS Neg	536	1586	227.067	951-78-0	13712	C00526	HMDB00012	1.2829	2.4906	2.3523	0.9766	0.6766	1.3928	0.9028	2.8549	0.7338	3.2798	0.6051	1.0338	0.7249	0.8065	0.6207	1.3154	1.2695	0.5191	0.5947	1.6311	0.7756	1.0303	1.2144	1.5825	1	0.9268	0.6948	1.2043	0.986
2128	2-docosahexaenoylglycerol (22:6)*	Lipid	Monoacylglycerol	48675	LC/MS Neg	100006352	6050	309.222				HMDB11557	1	1.2087	0.4766	0.5593	0.9976	1.1004	0.3005	0.6494	1.7324	1.9353	0.97	0.9781	0.9309	0.7394	0.6579	4.187	1.6553	0.7687	1.4774	2.9631	0.6316	1.0519	4.2798	3.2441	1.4711	1.3409	1.1971	0.9293	0.4899
1224	2-hydroxyadipate	Lipid	Fatty Acid, Dicarboxylate	31934	LC/MS Polar	100001153	3000	161.046	18294-85-4	193530	C02360	HMDB00321	0.8172	1.0152	0.9475	0.7523	0.8441	0.982	1.0721	1.1943	1.0937	1.1653	1.1067	0.8376	0.8626	0.6364	1.0804	1.0059	0.7826	1.0106	1	0.9784	1.6039	0.9919	1.053	0.8151	1.049	1.3726	0.9708	0.8975	1.0281
412	2-hydroxybutyrate/2-hydroxyisobutyrate	Amino Acid	Glutathione Metabolism	52281	LC/MS Polar	100008928	1258	103.04					0.9094	1.1819	0.9505	1.0948	1.0729	1.4766	1	1.2698	1.3208	1.2622	0.9481	1.0699	0.8318	0.776	0.8734	1.3108	0.8794	0.8871	1.2008	1.508	1.6555	1.0496	0.9937	0.5952	0.811	0.6867	0.883	1.116	0.9797
1382	2-hydroxydecanoate	Lipid	Fatty Acid, Monohydroxy	42489	LC/MS Neg	100004089	4840	187.134	5393-81-7	21488			1.2398	1.135	1.3017	1.2393	1.5317	1.5038	0.9945	1.3272	1.3592	1.7826	0.5729	0.7216	0.9227	0.5599	0.7022	0.7734	0.6377	0.654	0.634	1.0318	1.0673	0.9716	0.8913	0.9413	1	0.9737	1.1868	1.2419	1.2822
1220	2-hydroxyglutarate	Lipid	Fatty Acid, Dicarboxylate	37253	LC/MS Polar	100002070	3352.8	147.03	40951-21-1	43	C02630	HMDB00606	1.0523	0.9841	1.038	0.9133	1.1748	1.2658	0.8475	1.3217	1.2151	1	0.879	0.7487	0.9768	0.6648	0.9054	1.0741	0.6087	0.7513	1.2899	1.165	1.0804	0.958	0.8604	1.2695	1.1916	0.8098	1.0052	0.9054	1.2976
1385	2-hydroxypalmitate	Lipid	Fatty Acid, Monohydroxy	35675	LC/MS Neg	100001579	5511.2	271.228	764-67-0	92836		HMDB31057	1.1056	0.4211	1.2384	0.3837	0.8856	0.9489	0.7828	1.1471	1.1722	1.362	0.6969	0.8489	0.7505	1.0026	0.6876	1.3365	1.2145	1.1265	1.3855	1.5907	1.3651	0.8824	1	0.9213	0.9673	1.8911	0.9512	0.6115	1.2175
1386	2-hydroxystearate	Lipid	Fatty Acid, Monohydroxy	17945	LC/MS Neg	1239	5695	299.259	629-22-1	69417	C03045		1.1183	0.5824	0.7521	0.5183	0.8686	0.8688	0.7461	0.9926	1.3783	1.3023	0.5722	1	0.6724	0.9376	0.513	1.5674	1.1415	0.7701	1.3144	1.8059	1.3446	1.0838	0.8939	1.0124	1.1303	1.7852	1.1233	0.734	1.1805
2118	2-linoleoylglycerol (18:2)	Lipid	Monoacylglycerol	32506	LC/MS Neg	100000987	6250	279.233	3443-82-1	5365676		HMDB11538	1.2008	0.6286	0.7488	0.404	0.6296	0.9123	0.4146	0.8019	1.4095	1.0763	1.2868	0.3492	1	0.4624	0.597	2.9216	0.8082	1.0181	1.6729	2.6499	0.9418	0.7235	2.1211	1.9236	1.2197	1.4016	1.2	0.5918	1.9758
281	2-methylbutyrylcarnitine (C5)	Amino Acid	Leucine, Isoleucine and Valine Metabolism	45095	LC/MS Pos Early	100001509	3035	246.17	31023-25-3	6426901		HMDB00378	1.1802	1.8503	0.769	1	0.7641	1.1597	0.4961	0.7229	0.8133	0.3718	0.765	3.6203	1.6369	0.871	0.7006	1.5447	0.6228	1.5434	1.5415	1.7121	0.5617	0.4165	0.8429	1.2488	1.4815	0.7053	1.1463	1.2362	1.5793
1074	2-methylcitrate/homocitrate	Energy	TCA Cycle	52282	LC/MS Neg	100008929	575	205.035					1.0564	1	2.0285	0.8589	0.7226	1.3157	0.6354	1.0409	1.0115	0.9457	0.8486	0.8467	0.8483	1.196	0.6561	1.0846	0.8984	0.7312	0.8393	1.4933	1.0229	1.4205	0.774	1.0651	1.0403	1.2173	0.7831	1.252	0.9713
1291	2-methylmalonylcarnitine (C4-DC)	Lipid	Fatty Acid Synthesis	35482	LC/MS Pos Early	100001596	2440	262.129	149181-64-6	53481628		HMDB13133	0.6777	1.0562	1.2911	0.7594	1.0793	1.4633	0.5684	1.0237	1.169	1.1953	0.9222	0.6806	1.5405	0.9744	0.9121	1.5291	0.6599	0.2497	0.7971	1.3055	0.9763	0.2497	1.6728	1.4587	1.5202	0.9716	0.7181	0.902	1.5635
2107	2-myristoylglycerol (14:0)	Lipid	Monoacylglycerol	34383	LC/MS Neg	100001408	6230	227.202	27214-38-6	137938		HMDB11530	0.3677	1	1.0017	0.9952	0.8307	0.8026	0.7382	0.3677	1.8018	0.6481	1.2508	0.4016	1.1378	0.962	0.6987	2.2321	0.5199	0.9783	1.3778	1.1412	0.8221	0.4741	1.9815	2.0315	1.2313	1.3713	1.0566	0.3677	1.2822
2116	2-oleoylglycerol (18:1)	Lipid	Monoacylglycerol	21232	LC/MS Neg	100000943	6500	281.249	3443-84-3	5319879		HMDB11537	0.8858	0.7891	1	0.5585	0.7268	1.1202	0.6323	0.8953	1.2793	1.4407	1.1199	0.3347	0.794	0.4333	0.6877	2.5202	0.8195	0.9586	1.5114	3.1185	0.8758	1.038	2.3913	1.8134	1.1497	1.2962	1.6201	0.9818	2.4316
3318	2'-O-methylcytidine	Nucleotide	Pyrimidine Metabolism, Cytidine containing	57554	LC/MS Pos Early	100010895	2411	258.108	2140-72-9	150971			1.0189	0.6747	0.4505	0.4505	0.5844	0.8507	0.73	0.6638	0.4505	0.4505	1.3286	1.4846	0.9811	0.4505	0.4505	1.4724	0.4505	0.4505	1.1571	1.0794	1.7951	0.7206	0.4505	1.5954	1.1755	0.4505	0.4953	0.7	1.4303
2130	2-palmitoleoylglycerol (16:1)*	Lipid	Monoacylglycerol	52432	LC/MS Neg	100008953	6016	253.217				HMDB11565	0.3886	1	0.8897	0.6478	1.0467	1.148	0.3738	0.5937	1.5577	2.0622	1.4634	0.1266	1.0394	0.454	0.5146	3.5913	0.7631	1.1624	2.0453	2.1218	0.5374	0.7254	1.3776	1.8207	1.3197	0.9909	0.6239	0.8387	1.2192
1891	2-palmitoleoyl-GPC (16:1)*	Lipid	Lysolipid	47118	LC/MS Neg	100001561	5720	568.326				HMDB10383	1.5725	0.6413	0.5512	0.3972	0.7522	1.935	0.6578	1.6674	1.7281	4.1424	0.5026	0.5393	0.1588	0.5001	0.8142	2.6101	1.5149	1.4558	2.2849	2.1221	0.1588	0.7225	0.1588	0.1588	0.2974	1.2986	0.1588	1.1858	0.1588
2111	2-palmitoylglycerol (16:0)	Lipid	Monoacylglycerol	33419	LC/MS Neg	100001048	6400	255.233	23470-00-0	123409		HMDB11533	0.5997	1.1918	0.8654	0.7458	0.9507	0.9239	0.4904	0.4329	1.8385	1.7227	1.3778	0.5192	0.8707	0.7767	0.6406	3.373	1.1495	1	1.6576	1.9251	0.7467	0.9055	3.4119	2.6745	1.5246	1.5176	1.5689	0.6537	1.0005
1888	2-palmitoyl-GPC (16:0)*	Lipid	Lysolipid	35253	LC/MS Neg	100001562	6215	570.341		15061532		HMDB61702	1.6037	0.5391	0.7003	0.4759	0.9051	0.1575	0.7256	1.353	1.5639	2.5192	0.7292	0.1575	0.5897	1.0419	0.5312	1.9398	1.6748	1.024	1.2688	2.023	1.2587	1.0608	1	0.8906	0.7991	1.366	0.7826	0.1575	0.8323
878	2-phosphoglycerate	Carbohydrate	Glycolysis, Gluconeogenesis, and Pyruvate Metabolism	35629	LC/MS Polar	100000093	4346	184.986	70195-25-4	59	C00631	HMDB03391	0.6691	0.8954	1.1464	0.5364	1.1434	0.7817	0.5411	0.6678	1.2235	0.9127	1.0328	0.9236	1.1497	1.1728	0.9706	1.2466	1	1.4839	1.2782	0.7404	1.0559	1.0808	1.0984	0.8821	1.2636	0.989	1.0918	0.5783	0.8324
1931	2-stearoyl-GPE (18:0)*	Lipid	Lysolipid	41220	LC/MS Neg	100003901	6350	480.31				HMDB11129	1.5307	0.3928	1.1289	0.215	0.9229	1.7374	0.6248	1	1.58	3.1541	0.8686	0.215	1.1032	0.215	0.819	2.6597	1.1733	1.147	1.6855	1.4711	0.7499	0.3044	0.9809	1.4232	0.8829	1.7303	0.8695	0.6336	0.9687
134	3-(4-hydroxyphenyl)lactate	Amino Acid	Tyrosine Metabolism	32197	LC/MS Neg	240	1379	181.051	6482-98-0	9378	C03672	HMDB00755	1.2653	0.9008	0.8451	0.6712	0.9853	0.9556	0.6964	0.9934	0.8778	1	0.9059	0.9872	1.2527	1.2729	0.8435	1.9462	0.9946	0.78	1.0782	1.3517	1.0675	1.2366	1.1792	1.3921	1.2494	1.1412	1.13	1.0274	0.9975
1345	3,4-methyleneheptanoylcarnitine	Lipid	Fatty Acid Metabolism(Acyl Carnitine)	52929	LC/MS Pos Late	100009234	917	286.201					1.3485	0.882	1.5081	0.6965	0.9988	0.8617	1.3984	1.6306	1.5311	1.5765	0.5253	0.5282	0.4784	0.5145	1.3605	0.7383	0.4512	1.8608	0.8227	1.1569	1.6606	1.0941	0.0809	0.5366	0.0809	1.1773	1.124	1.0012	0.6907
3207	adenosine 3'-monophosphate (3'-AMP)	Nucleotide	Purine Metabolism, Adenine containing	35142	LC/MS Neg	100001449	1245	346.056	84-21-9	41211	C01367	HMDB03540	1.2169	1.5003	1.2318	0.6247	1.2569	1.9004	0.9568	0.7793	1.1639	2.2007	0.9503	1	0.7734	1.2179	0.5582	1.1917	0.6933	0.6222	0.7965	2.4201	0.9895	1.4089	0.925	1.1217	0.8981	0.8529	0.9945	1.3826	1.1911
2329	3-hydroxy-3-methylglutarate	Lipid	Mevalonate Metabolism	531	LC/MS Polar	112	2700	161.046	503-49-1	1662	C03761	HMDB00355	1.0506	1.2037	0.9233	0.6821	1.0609	0.9173	0.7921	0.6613	1.0905	1.5895	1	0.9015	1.1786	1.6219	0.7733	1.0361	0.8346	0.6463	0.8425	1.3773	0.9363	1.1617	1.4427	1.2481	1.2298	0.9831	0.7733	0.8474	1.8587
1376	3-hydroxybutyrate (BHBA)	Lipid	Ketone Bodies	542	LC/MS Polar	254	1443.3	103.04	625-72-9	441	C01089	HMDB00357	0.2151	0.5977	0.4768	0.5738	0.6954	0.5597	0.5712	0.629	0.27	0.275	0.9852	2.6468	1.886	1	0.844	1.1312	2.3783	1.2588	1.4598	2.2429	1.313	1.7161	0.7024	1.3324	2.4352	0.8868	1.3562	1.9977	1.7126
1322	3-hydroxybutyrylcarnitine (1)	Lipid	Fatty Acid Metabolism(Acyl Carnitine)	43264	LC/MS Pos Early	100003926	2400	248.149		53481617		HMDB13127	0.5434	0.92	1.1309	0.4613	1.0231	1.0399	0.6834	0.6961	0.6199	0.6002	0.6596	1.0104	2.1009	0.6036	0.8162	0.9404	1.153	0.7897	1.0678	1.1988	1	1.1692	0.5968	1.0167	1.5301	0.8859	1.2331	1.194	1.4755
1323	3-hydroxybutyrylcarnitine (2)	Lipid	Fatty Acid Metabolism(Acyl Carnitine)	52984	LC/MS Pos Early	100009271	2340	248.149				HMDB13127	0.8111	1.0459	1.9698	0.5145	1.3834	1.3915	0.7823	0.662	0.9661	1.0236	0.6528	1.0423	1.7281	0.6905	1.1821	1.5299	0.7501	0.8416	1.1845	1	0.9477	0.681	0.8452	1.1086	1.4083	0.7506	1.1261	0.9236	1.3272
1392	3-hydroxydecanoate	Lipid	Fatty Acid, Monohydroxy	22053	LC/MS Neg	100000997	4634.7	187.134	5561-87-5	26612		HMDB02203	0.6453	1.5601	1.4614	0.6405	1.8223	1.3048	0.5618	0.645	0.7779	0.9116	1.2689	0.9235	1.8067	0.824	0.7972	1.7886	0.7977	1.0131	1.3215	0.62	0.8356	0.5771	1.3095	1.7962	1.8117	0.8393	1.4869	1	1.4716
1390	3-hydroxyhexanoate	Lipid	Fatty Acid, Monohydroxy	53230	LC/MS Polar	100006367	1082	131.071	10191-24-9	151492			0.9949	1.1979	1.1521	0.8504	0.9646	1.1684	0.6928	1.0051	0.8757	1.2139	0.7981	0.5741	0.7761	0.5548	0.7566	1.1633	0.5548	0.8587	0.99	1.1273	1.4637	0.8943	1.0359	1.1299	1.4563	0.8071	1.0743	1.2631	1.425
303	3-hydroxyisobutyrate	Amino Acid	Leucine, Isoleucine and Valine Metabolism	1549	LC/MS Polar	111	1619	103.04	2068-83-9	87	C06001	HMDB00336	0.5415	1.2328	0.7721	0.7749	0.7691	1.2361	0.3683	1	0.3683	0.3683	0.9969	2.8938	1.6382	0.6777	0.7115	1.5676	1.1839	1.498	1.8604	1.8017	1.6095	0.846	0.6392	0.915	1.0534	0.5831	0.8091	1.6637	1.4639
1394	3-hydroxylaurate	Lipid	Fatty Acid, Monohydroxy	32457	LC/MS Neg	100001112	5175	215.165	53941-38-1	94216		HMDB00387	0.7008	1.9054	1.785	0.6956	1.9065	1.4464	0.3529	0.5293	0.8245	1.1049	1.6118	0.723	1.6873	0.8514	0.5469	1.9761	0.6166	1.2345	1.3134	0.5233	0.7385	0.434	0.9451	1.7667	1.9403	0.5421	1.7084	1	1.4765
1391	3-hydroxyoctanoate	Lipid	Fatty Acid, Monohydroxy	22001	LC/MS Neg	100000773	3446	159.103	88930-08-9	26613		HMDB01954	1.0423	1.1161	1.2272	0.8309	1.2271	1.173	0.7575	0.7316	0.9827	1	0.631	0.8458	1.1368	0.6405	0.5383	1.3195	0.9137	0.75	0.8355	0.9677	1.2275	0.8144	1.0655	1.267	1.2796	0.8287	1.1824	1.218	1.2846
1398	3-hydroxypalmitate	Lipid	Fatty Acid, Monohydroxy	27503	LC/MS Neg	100000983	5476	271.228	928-17-6	301590		HMDB10734	1.2854	1.0467	0.9757	0.9017	1.1075	1.4379	0.5698	1.0773	2.1551	1.8213	1.0663	0.4201	0.6023	0.303	0.3818	2.3465	0.8574	0.5191	1.3517	1.2895	0.6691	0.5527	0.7897	1.2428	0.5855	0.8652	1.1529	1	1.0624
1428	3-hydroxystearate	Lipid	Fatty Acid, Monohydroxy	52938	LC/MS Neg	100008933	5674	299.259	45261-96-9	5282907			1.0693	0.8141	1.2113	0.6582	0.9496	1.2085	0.7966	0.9131	1.7566	1.1378	0.8982	0.4639	0.6699	0.4994	0.7606	1.6145	0.7802	1.348	1.346	1.2886	1.1444	0.7805	0.6791	0.7683	1	1.3443	1.5043	1.0295	1.0468
206	3-indoxyl sulfate	Amino Acid	Tryptophan Metabolism	27672	LC/MS Neg	100000467	2222.2	212.002	2642-37-7	10258		HMDB00682	0.5659	1.203	0.624	0.5783	0.4611	0.5954	0.5701	0.7689	0.8901	0.6722	2.3292	0.9173	0.3158	1.3891	0.7435	1.1737	0.4203	1.1348	1.7179	3.0341	2.7974	1.4623	2.4575	2.9335	1.6675	2.523	0.9617	1	2.3773
3309	3-methylcytidine	Nucleotide	Pyrimidine Metabolism, Cytidine containing	35132	LC/MS Pos Early	100001466	2176	258.108	21028-20-6	159649			1.6797	0.8805	1.2697	0.808	1.0785	1.3374	1.5951	2.7455	1.3129	1.7114	0.8142	0.4899	0.6469	0.4517	1.3651	1.43	1	0.7423	1.7091	1.1317	0.6588	0.7698	0.4517	0.4517	0.7051	0.7875	0.5919	0.9093	1.4445
63	3-methylhistidine	Amino Acid	Histidine Metabolism	15677	LC/MS Pos Early	100000042	2670	170.092	368-16-1	64969	C01152	HMDB00479	0.8033	0.7661	0.9326	1.1989	0.8709	0.881	0.6787	1.5511	0.8781	0.609	1.4349	1	1.1856	0.9898	1.5478	0.602	0.8172	0.8885	1.2952	1.0044	1.0724	0.8902	1.2858	1.3461	1.6356	1.7694	1.14	0.9571	1.5884
879	3-phosphoglycerate	Carbohydrate	Glycolysis, Gluconeogenesis, and Pyruvate Metabolism	1414	LC/MS Neg	132	583	184.986	80731-10-8	724	C00597	HMDB00807	0.7308	0.7736	0.8446	0.426	1.2018	0.7794	0.3824	0.6818	1.2049	1.0958	1.1074	0.8651	1.1395	1.1596	0.9884	1.4888	1.0957	1.3967	1.3852	0.6969	0.9726	1.2206	1.1792	0.9554	1.2858	1	1.0947	0.5982	0.6948
2249	3-sulfo-nervonoyl-galactosylceramide (d18:1/24:1)	Lipid	Sphingolipid Metabolism	52621	LC/MS Polar	100001880	700	888.624					1.2845	1.1552	1.1181	0.4695	1	1.2418	0.8588	0.6338	1.2494	1.7083	0.5658	0.1938	0.2541	0.7343	0.5284	1.0804	0.5355	0.613	0.8075	1.3847	1.0724	1.1072	1.1014	0.7733	0.9201	1.0983	1.0936	0.8526	2.1409
3297	3-ureidopropionate	Nucleotide	Pyrimidine Metabolism, Uracil containing	3155	LC/MS Pos Early	1053	875	133.061	462-88-4	111	C02642	HMDB00026	0.5355	1.4437	0.7799	0.7579	0.7746	0.6014	0.4626	0.5344	0.7596	1.0926	0.9285	1	1.1728	0.8826	0.5365	0.764	0.7704	0.7189	1.2186	2.4216	2.3868	1.8115	2.9282	2.7531	1.4138	1.5689	1.2031	1.0472	1.2813
2364	4-cholesten-3-one	Lipid	Sterol	38125	LC/MS Pos Late	100002227	2520	385.346	601-57-0	91477	C00599	HMDB00921	0.9311	0.8867	1.0167	1.1108	0.7854	0.9755	0.8796	1.2122	1.0508	1.0935	0.6442	0.8891	0.5541	0.9051	0.9442	0.8444	1	0.8276	0.9655	1.2619	2.0642	1.4591	1.2774	1.0695	0.9637	1.2889	1.027	1.457	1.4322
3495	4-ethylphenylsulfate	Xenobiotics	Benzoate Metabolism	36099	LC/MS Neg	100001756	3580	201.023	123-07-9		C13637		0.3445	0.438	0.5478	0.1776	0.3693	0.1776	0.262	0.272	3.2948	0.2835	4.9189	0.3312	0.2217	0.5321	5.5488	1	0.1776	1.8922	1.7185	5.9014	7.7321	1.0334	19.6106	12.8416	1.4995	1.0393	0.8581	0.4598	1.089
398	4-guanidinobutanoate	Amino Acid	Guanidino and Acetamido Metabolism	15681	LC/MS Pos Early	100000096	2320	146.092	463-003;463-00-3	500	C01035	HMDB03464	0.7676	0.7645	0.711	0.5958	0.8348	0.9531	0.4871	0.7674	0.8366	1.0604	1.6928	0.6121	0.8877	1	1.3443	2.6449	0.8423	0.8601	0.8899	1.5793	1.5176	1.5002	1.395	1.5288	1.4907	1.2742	1.3903	2.9582	1.5051
1439	4-hydroxy-2-nonenal	Lipid	Fatty Acid, Oxidized	38309	LC/MS Neg	143	4745	155.108	75899-68-2;128946-65-6	1693		HMDB04362	1.1104	1.0727	1.3775	0.6435	0.8064	0.9926	1	1.0396	0.9854	1.1564	1.0127	1.1621	0.9647	0.9371	1.1126	0.9876	1.1402	0.6101	0.9473	0.9203	0.9392	1.0229	0.8892	0.9946	1.4689	1.7797	1.1972	1.0827	0.9566
1379	4-hydroxybutyrate (GHB)	Lipid	Fatty Acid, Monohydroxy	34585	LC/MS Pos Early	100001507	1148	87.0441	502-85-2	10413	C00989	HMDB00710	1.1504	0.7185	1.3254	0.6979	1.2489	1.0745	1	0.8921	1.059	1.533	1.9714	0.9177	1.8617	0.7665	0.7288	0.8747	0.6322	1.8666	1.8257	1.0534	1.1722	0.923	0.4364	0.4364	0.8455	0.4364	1.3089	0.6955	0.8925
417	4-hydroxy-nonenal-glutathione	Amino Acid	Glutathione Metabolism	48487	LC/MS Neg	100006240	3319.2	462.192	99927-70-5				1.6226	0.9412	1.0693	0.9093	1	1.3558	0.947	1.6303	1.0564	2.0109	0.9184	0.7252	0.6562	0.9386	0.6894	1.053	0.9721	0.7754	0.9152	1.4664	1.0152	1.332	0.6615	0.6643	0.8868	1.1214	1.1268	1.5935	1.2758
77	4-imidazoleacetate	Amino Acid	Histidine Metabolism	32349	LC/MS Pos Early	100001207	2055	127.05	645-65-8	96215	C02835	HMDB02024	0.9915	0.5167	0.59	0.5167	0.6655	0.5167	0.5167	0.5167	0.5167	0.5167	0.5167	0.5167	0.5167	0.5167	0.5167	0.5167	0.5167	0.5167	1.0085	0.5167	1.1894	0.9629	1.4822	0.5167	0.5167	1.1528	1.1616	0.6474	1.3928
3241	guanosine 5'- monophosphate (5'-GMP)	Nucleotide	Purine Metabolism, Guanine containing	2849	LC/MS Pos Early	347	800	364.065	5550-12-09	6804	C00144	HMDB01397	1.0509	0.9808	1.1611	0.9706	1.2285	1.1634	0.998	1.203	1.0942	1.162	0.8306	0.9892	0.9483	1.0445	0.6869	0.9993	1.1341	0.7293	1.0172	0.8805	0.9045	1.0082	1.0762	1	1.2316	1.0664	0.9827	0.8646	0.7948
92	5-(galactosylhydroxy)-L-lysine	Amino Acid	Lysine Metabolism	43582	LC/MS Pos Early	100002462	2755	325.161	32448-36-5				0.8614	1.1064	1.0138	0.7598	1.0284	0.9425	0.7538	0.9013	1.0159	1.1128	0.8855	0.9028	0.9562	0.9226	0.709	1.196	0.7819	0.7083	1.0103	1.0515	0.8085	1.0192	1.2274	1.188	1.0705	1.2665	1	0.928	1.0943
107	5-aminovalerate	Amino Acid	Lysine Metabolism	18319	LC/MS Pos Early	100000454	2220	118.086	660-88-8	138	C00431	HMDB03355	0.7486	0.7536	0.8414	0.2307	0.75	0.7878	0.8941	1.0507	1	1.3552	0.6926	0.5767	0.2638	1.0326	0.8232	1.1287	1.1003	0.7567	1.0114	0.9036	1.3779	1.2683	1.33	1.3281	1.2032	1.5516	0.9755	1.0033	1.5835
1088	5-dodecenoate (12:1n7)	Lipid	Medium Chain Fatty Acid	33968	LC/MS Neg	100001232	5224	197.155	2430-94-6	5312378		HMDB00529	1.1455	1.2303	1.0345	0.638	2.5562	1.0671	0.3774	0.3774	0.5975	0.5533	0.9655	0.8286	1.4212	0.3774	0.6339	1.1874	0.6717	0.6239	1.9643	2.1287	0.3774	0.3774	0.7001	1.2133	1.146	0.3774	0.8714	0.818	2.247
390	5-methylthioadenosine (MTA)	Amino Acid	Polyamine Metabolism	1419	LC/MS Pos Early	212	2752	298.097	2457-80-9	439176	C00170	HMDB01173	0.6601	0.8367	0.8796	0.7105	1.2282	1.2877	0.8406	0.8291	0.9488	0.8929	0.8832	0.7262	1.2114	1	0.8223	1.2176	0.66	0.7011	1.4346	1.1778	1.1337	1.4217	1.6802	1.4948	1.1877	1.3809	1.2514	0.9591	1.047
409	5-oxoproline	Amino Acid	Glutathione Metabolism	1494	LC/MS Neg	1021	738.5	128.035	98-79-3	7405	C01879	HMDB00267	0.913	0.9819	1.0113	0.8721	1.0601	0.9401	0.8016	0.9539	1.0409	1.1221	1.3391	1.135	1.0117	0.9689	1.24	1	0.904	0.6139	0.6406	1.0473	0.8619	0.8899	1.0092	1.0673	0.858	1.1451	1.1578	1.0185	0.9407
892	5-phosphoribosyl diphosphate (PRPP)	Carbohydrate	Pentose Phosphate Pathway	36840	LC/MS Neg	166	570	308.978	108321-05-7	7339	C00119	HMDB00280	1.967	1.5228	1.2388	0.9547	1.0183	1.393	0.6996	1.6633	1	2.3162	2.0817	1.6726	2.6559	1.6506	0.5992	1.5368	2.0044	1.4594	0.9128	0.7582	0.5961	0.4276	0.7162	0.5255	0.7357	0.6597	0.6787	0.6865	0.7888
888	6-phosphogluconate	Carbohydrate	Pentose Phosphate Pathway	15442	LC/MS Neg	100000341	583.9	275.017	921-62-0;53411-70-4	91493	C00345	HMDB01316	1.356	1.2671	1.2737	0.8045	0.8434	1.6085	0.6558	1.2861	1.4081	1.6476	0.967	1.4863	1.2295	1.9389	0.6598	1.5464	1.1669	1.2822	1.4118	1	0.9511	0.8594	0.9846	0.9676	0.4552	0.6849	0.5011	0.8899	0.779
2385	7-hydroxycholesterol (alpha or beta)	Lipid	Sterol	47890	LC/MS Pos Late	100005999	1930	367.336		107722		HMDB06119	0.9659	1.1838	1	1.2263	0.6703	1.3264	0.965	1.2391	1.5831	1.0433	0.751	0.3592	0.5395	0.4238	0.802	0.69	0.6063	0.6128	1.124	1.6021	1.2353	1.3143	0.7789	1.003	0.7367	0.873	1.1528	1.4889	1.5415
3249	7-methylguanine	Nucleotide	Purine Metabolism, Guanine containing	35114	LC/MS Pos Early	100001456	2175	166.072	578-76-7	11361	C02242	HMDB00897	0.848	0.9552	0.9856	0.8251	0.8913	0.9081	0.7517	1.0225	0.9388	0.9721	1.7088	1.116	1.2225	0.9847	0.9729	1.1397	0.9181	1.0818	1.5641	1.2147	1.6075	1.1538	0.9889	1.8369	1.205	1.066	1	0.8737	1.2602
1405	8-hydroxyoctanoate	Lipid	Fatty Acid, Monohydroxy	21239	LC/MS Neg	100000956	2300.4	159.103	764-89-6	69820		HMDB61914	1.5425	0.892	0.6416	0.7891	1	0.8933	0.2694	1.6123	0.2694	1.7938	0.9	1.9701	0.7868	0.9617	0.6503	0.2694	1.584	0.2694	0.739	1.7095	1.022	1.0529	0.2694	0.2694	1.6666	0.9016	0.2694	1.27	2.8348
1432	9,10-DiHOME	Lipid	Fatty Acid, Dihydroxy	38399	LC/MS Neg	179	5180	313.238	263399-34-4	9966640	C14828	HMDB04704	1.3087	0.6779	1.4055	0.5125	0.9851	0.9912	0.7272	1.1114	0.9499	1.1535	1.0629	1.1117	1	1.2707	0.6635	0.9342	1.1987	0.9538	0.6106	1.2177	1.0699	0.7219	1.0496	0.9868	1.0748	1.0896	0.7982	0.9697	2.3116
1321	acetylcarnitine (C2)	Lipid	Fatty Acid Metabolism(Acyl Carnitine)	32198	LC/MS Pos Early	100000802	2282	204.123	5080-50-2	1	C02571	HMDB00201	0.9271	1.0299	0.9616	0.7326	1.0673	1.1273	0.9405	0.9791	1.1659	1.0307	0.8018	0.7409	1.042	1.0696	1	0.9999	0.8477	0.6965	0.9684	0.8275	0.8559	1.0633	1.2666	1.2235	1.1251	1.1636	1.0124	0.917	1.08
1076	acetylphosphate	Energy	Oxidative Phosphorylation	15488	LC/MS Polar	1211	4013.9	138.98	94249-01-1	186	C00227	HMDB01494	0.8692	1.022	1.0083	0.7679	1.0385	0.922	0.8542	0.8644	1.0448	0.9911	0.9638	0.9021	1.0427	1	0.8945	1.1347	0.958	1.2667	1.0019	0.9972	1.1927	1.0106	1.0458	1.0664	1.1786	1.0707	0.9429	0.8474	0.853
3214	adenine	Nucleotide	Purine Metabolism, Adenine containing	554	LC/MS Pos Early	880	2221	136.062	73-24-5	190	C00147	HMDB00034	1.209	0.8364	0.6997	0.6076	0.5892	0.8104	2.0238	0.9677	1.0045	0.6595	2.6092	0.5186	3.7654	0.5657	1.0487	2.23	1.6115	1.9562	1.62	0.7001	0.8072	0.7065	0.294	0.5197	1.0645	1	1.5731	1.1524	1.1322
3213	adenosine	Nucleotide	Purine Metabolism, Adenine containing	555	LC/MS Pos Early	798	2169	268.104	58-61-7	60961	C00212	HMDB00050	1.1604	1.0519	0.8606	0.9761	0.6682	1.4322	1.1305	2.8447	1.3793	1	0.8072	0.5604	0.6977	0.555	0.9416	1.3158	0.9292	0.6989	0.9776	1.2756	0.6934	1.1	1.0302	1.3165	1.4579	1.2486	0.6921	0.6812	1.5875
3211	adenosine 3',5'-diphosphate	Nucleotide	Purine Metabolism, Adenine containing	15691	LC/MS Neg	1214	575	426.022	75431-54-8	159296	C00054	HMDB00061	1.0654	1.2299	1.0081	0.8642	1.1244	1.7455	0.8479	0.9301	1.26	1.5139	0.8476	0.7698	1	0.9933	0.74	1.3065	0.8055	0.7688	1.0084	1.2986	1.0068	1.0036	0.9702	0.944	0.9194	0.8406	1.1424	1.2838	0.9887
3205	adenosine 5'-diphosphate (ADP)	Nucleotide	Purine Metabolism, Adenine containing	3108	LC/MS Neg	208	680	426.022	20398-34-9	6022	C00008	HMDB01341	1.0329	1.1462	1	1.003	0.9485	1.1837	0.7055	0.816	1.5596	0.964	1.1157	0.7471	1.0121	0.8327	0.9456	1.3715	1.2225	1.0542	1.0522	0.8085	0.8495	0.8298	1.0175	1.1803	0.9455	0.9659	1.0974	0.8252	0.8099
1144	adrenate (22:4n6)	Lipid	Polyunsaturated Fatty Acid (n3 and n6)	32980	LC/MS Neg	100001193	5678	331.264	2091-25-0	5497181	C16527	HMDB02226	0.7561	0.7771	0.6221	0.3917	1.0567	0.8905	0.6349	0.3917	1.0732	1.0826	1.0385	0.5821	0.9919	0.8253	0.6813	1.4365	0.8168	1.075	1.248	1.1288	1.3122	0.5346	1.2112	1.0081	1.9322	1.3637	1.3113	0.7769	0.749
1351	adrenoylcarnitine (C22:4)*	Lipid	Fatty Acid Metabolism(Acyl Carnitine)	57528	LC/MS Pos Late	100015850	1415	476.373					1.9867	1.187	1.2775	0.5688	2.0742	1.908	0.3461	0.8397	0.2987	0.8645	1.0425	1.0943	1.4143	0.421	0.4823	0.7897	0.3542	1.0973	1.1352	1.5079	0.4903	0.2532	0.5194	1	1.2516	0.5207	1.267	1.2792	0.9308
3186	AICA ribonucleotide	Nucleotide	Purine Metabolism, (Hypo)Xanthine/Inosine containing	38325	LC/MS Pos Early	216	797	339.07	3031-94-5	65110	C04677	HMDB01517	0.9024	0.781	1.4438	1.8424	1.6257	1.409	0.9492	2.3226	0.5513	1.0926	1.0627	1.2679	1	1.0492	0.6113	0.6856	1.2252	0.9565	1.0629	0.7153	0.6117	1.0195	0.8426	1.0048	1.4676	0.9654	0.9595	0.8656	0.6467
28	alanine	Amino Acid	Alanine and Aspartate Metabolism	1126	LC/MS Pos Early	811	1700	90.055	56-41-7	5950	C00041	HMDB00161	1.0735	1.1267	0.9929	0.8732	0.988	1.0128	0.8656	1.08	1.005	1	1.0624	1.0753	1.2117	0.8959	0.8614	0.9394	0.766	0.926	1.1373	1.0174	0.9881	0.9506	0.9639	1.0243	1.1608	1.0224	1.0005	0.8831	0.9818
3201	allantoin	Nucleotide	Purine Metabolism, (Hypo)Xanthine/Inosine containing	1107	LC/MS Polar	1002	1672	157.037	97-59-6	204	C02350	HMDB00462	0.7522	1.0071	0.8001	0.8529	0.9189	1.0837	0.9275	1.0317	0.9489	0.9101	1.1706	1.1712	1	1.0392	0.9127	0.6859	0.8977	0.7934	1.0002	1.001	1.1467	1.0496	1.1769	1.1187	1.0705	1.1211	0.8773	0.9574	0.9737
247	alpha-hydroxyisocaproate	Amino Acid	Leucine, Isoleucine and Valine Metabolism	22132	LC/MS Neg	100000706	1840	131.071	10303-64-7	83697	C03264	HMDB00746	0.466	0.8072	0.466	0.9616	0.7743	0.466	0.9746	0.466	0.79	1.5895	1.0254	0.466	1.2691	1.6055	1.3905	1.3309	0.466	1.09	2.0393	1.5125	0.7307	0.466	0.466	0.466	0.6751	0.466	0.466	0.466	0.564
279	alpha-hydroxyisovalerate	Amino Acid	Leucine, Isoleucine and Valine Metabolism	46537	LC/MS Polar	100001300	1052	117.056	600-37-3	99823		HMDB00407	1.0133	1.0123	0.7155	1.049	1.31	1.1814	1.1377	1.2924	1.1086	1.0668	1.1715	1.0473	0.9902	1	1.1602	1.1556	0.897	0.8876	1.2287	0.4855	0.3619	0.449	0.3176	0.3162	0.3483	0.4134	0.4313	0.3083	0.4426
1059	alpha-ketoglutarate	Energy	TCA Cycle	528	LC/MS Polar	93	2700	145.014	305-72-6;328-50-7;22202-68-2	51	C00026	HMDB00208	0.9502	1.1621	1.0436	1.039	1.2557	0.7453	1.1548	1.1639	1.1459	1.252	0.578	0.7632	0.4088	0.8311	0.5316	0.424	0.9099	0.5605	0.6369	1.0968	0.795	1.1047	1.0717	1	1.1684	1.2086	0.8403	0.8939	1.0559
3206	adenosine 5'-monophosphate (AMP)	Nucleotide	Purine Metabolism, Adenine containing	32342	LC/MS Pos Early	209	1013	348.07	149022-20-8	6083	C00020	HMDB00045	0.7898	1.0105	1.4108	0.8495	1.5371	1.0828	0.7468	0.717	0.7452	0.8368	1.3735	1.6561	1.6419	1.6917	1.2778	1.0208	0.7463	0.8592	1.2305	1	1.0972	0.9287	1.1143	0.839	0.8404	1.0795	0.9757	0.6779	0.8151
441	anserine	Peptide	Dipeptide Derivative	15747	LC/MS Pos Early	100000044	2924	241.13	10030-52-1	112072	C01262	HMDB00194	1.0138	0.9318	0.9331	1.0111	0.9863	1.1342	0.9728	1.1729	1.1781	1.0267	1.2197	1.0246	1.2211	1.1378	1.2442	1.3048	1.0433	1	1.2423	0.8257	0.9636	0.806	0.911	0.8448	0.8474	0.9117	0.7948	0.7695	0.7665
922	arabitol/xylitol	Carbohydrate	Pentose Metabolism	48885	LC/MS Polar	100006430	1932.4	151.061		6912	C01904		0.8592	1.1106	0.9203	1.0361	1.1165	1.2456	0.9975	1.1592	1.326	1.311	1.1979	1.0984	1.2496	0.8995	0.9679	0.7399	1.0024	0.7296	0.9348	1.0628	1.0628	0.9696	1.0414	1	0.9708	0.8147	0.8664	0.7267	0.957
924	arabonate/xylonate	Carbohydrate	Pentose Metabolism	48255	LC/MS Polar	100006115	2664.6	165.04					0.9011	1.0547	0.9407	1.1551	1.2692	1.2676	0.9197	1.2082	1.6013	1.0587	1.0141	1.0292	1.0717	1.1447	0.9864	1.1503	0.908	0.7721	1	1.0504	0.9938	0.884	0.9891	0.9987	0.8758	1.0252	0.896	0.6717	0.9451
1113	arachidate (20:0)	Lipid	Long Chain Fatty Acid	1118	LC/MS Neg	893	6295	311.296	506-30-9	10467	C06425	HMDB02212	1.1182	0.7227	0.6148	0.7815	0.9689	1.3082	0.913	0.8778	1.5045	1.4752	0.9754	0.8559	0.6436	1	0.6581	1.7519	1.3936	0.9328	1.1877	1.5358	1.2069	0.8622	1.5352	1.1078	0.9794	1.4331	1.2061	0.8133	1.072
1143	arachidonate (20:4n6)	Lipid	Polyunsaturated Fatty Acid (n3 and n6)	1110	LC/MS Neg	229	5535	303.233	506-32-1	444899	C00219	HMDB01043	0.6044	0.8024	1.077	0.2151	1.0196	0.9212	0.4019	0.6294	1.6973	1.2753	1.0189	0.6422	0.7384	1	0.5281	2.355	0.8616	0.8367	1.913	1.2425	1.0546	0.5375	1.5867	1.7894	1.126	1.6336	1.0429	0.5132	0.99
1350	arachidonoylcarnitine (C20:4)	Lipid	Fatty Acid Metabolism(Acyl Carnitine)	57518	LC/MS Pos Late	100015837	1353	448.342					1.9209	1.379	1.2103	0.8756	1.8581	1.8818	0.4083	1.1088	0.4905	0.7912	0.8003	1.556	0.8429	0.4917	0.5643	1	0.571	0.7957	0.8805	2.1394	0.5127	0.4997	1.1188	1.678	1.5379	0.7628	1.3162	1.6824	1.2526
1349	arachidoylcarnitine (C20)*	Lipid	Fatty Acid Metabolism(Acyl Carnitine)	57513	LC/MS Pos Late	100015833	1512	456.405				HMDB06460	1.1639	1.0428	1.2308	0.3112	1.6338	1.0933	0.1911	0.3079	0.3724	0.6753	2.0423	1.2596	1.6939	0.1917	0.2803	1.2817	0.2067	1.4787	1.3827	1	0.4231	0.1682	0.329	0.7756	1.3154	0.1782	1.7318	0.8565	1.2336
372	argininate*	Amino Acid	Urea cycle; Arginine and Proline Metabolism	57461	LC/MS Pos Early	100002769	2150	176.103	157-07-3	160437		HMDB03148	0.4312	0.5673	0.6031	0.4312	0.7258	1.0325	0.8212	0.6236	0.9778	0.5577	1.2372	1.2287	1.3071	1.1939	0.5964	0.4312	0.4961	0.4312	1.876	1.0185	1.0992	0.7842	1.0991	1.2864	1.3697	1.4906	0.9526	0.9815	1.6214
342	arginine	Amino Acid	Urea cycle; Arginine and Proline Metabolism	1638	LC/MS Pos Early	231	2825	175.119	1119-34-2	232	C00062	HMDB00517	1.3313	0.98	1	0.9238	1.1454	0.9209	0.9098	1.035	0.9477	1.1625	1.1924	0.9957	1.0833	0.9478	1.4644	1.1116	0.898	0.738	0.9513	1.0355	0.8315	0.8907	1.2661	1.2024	1.1969	1.5915	1.11	0.8226	0.9563
343	argininosuccinate	Amino Acid	Urea cycle; Arginine and Proline Metabolism	15497	LC/MS Pos Early	232	2745	291.13	156637-58-0	828	C03406	HMDB00052	1.3212	0.8397	0.8521	0.3758	1.307	1.1007	0.6754	0.5576	0.5877	0.7086	1.1715	0.903	1.3929	0.7357	1	1.041	0.4442	0.5076	0.9407	1.0322	0.8979	1.0873	1.2253	1.6369	1.8847	1.4419	1.6916	0.9412	1.167
38	asparagine	Amino Acid	Alanine and Aspartate Metabolism	512	LC/MS Pos Early	917	1225	133.061	70-47-3	6267	C00152	HMDB00168	0.9958	1.0038	0.8874	0.9298	1.157	0.9172	1	0.9463	1.0499	0.8909	0.9703	1.1607	0.9252	1.051	1.0259	1.4775	1.0529	0.6868	0.9574	1.2044	0.8879	0.9812	1.1616	1.3041	1.2873	1.3295	1.2654	0.9813	0.9621
34	aspartate	Amino Acid	Alanine and Aspartate Metabolism	443	LC/MS Pos Early	234	1165	134.045	56-84-8	5960	C00049	HMDB00191	0.9024	1.1303	1.011	1.0865	1.243	1.079	1.0298	0.9679	0.9214	0.9191	0.9612	1.0083	1.0371	0.9735	0.7921	0.8753	0.9016	0.706	0.8672	1.2978	0.849	1.1007	1.2614	1.4236	1.2492	1	1.0553	0.925	0.882
1233	azelate (nonanedioate)	Lipid	Fatty Acid, Dicarboxylate	18362	LC/MS Neg	2029	1276	187.098	123-99-9	2266	C08261	HMDB00784	1.667	1.0382	1.0655	0.9923	0.7325	1.3122	0.8389	1.4068	0.7773	1.5784	0.7576	1.0914	0.5295	0.9248	0.6444	0.6223	1.8309	0.7429	0.5337	2.9049	1	1.4635	0.5303	0.4709	1.0641	1.0884	0.8117	2.2595	3.0566
2228	behenoyl dihydrosphingomyelin (d18:0/22:0)*	Lipid	Sphingolipid Metabolism	57331	LC/MS Pos Late	100009026	3150	789.684				HMDB12091	2.1358	1.6634	1	0.5448	1.1987	1.0605	1.0562	0.8377	1.3678	2.1795	0.4072	0.4474	0.3323	1.1713	0.54	1.0313	0.756	0.6553	0.6736	1.3178	0.5813	1.0644	1.3691	0.9841	0.8434	0.9445	1.0205	0.8395	2.2297
2231	behenoyl sphingomyelin (d18:1/22:0)*	Lipid	Sphingolipid Metabolism	48492	LC/MS Pos Late	100006294	3083	787.669				HMDB12103	1.2045	1.3179	1.2282	0.6395	1.4053	1.1741	0.9059	1	1.1466	1.3371	0.6845	0.7424	0.7342	1.0475	0.8175	0.9312	0.7504	0.8213	1.0413	1.0439	1.008	0.9727	0.9853	0.8077	1.1502	1.017	0.9605	0.8981	1.4033
1352	behenoylcarnitine (C22)*	Lipid	Fatty Acid Metabolism(Acyl Carnitine)	57514	LC/MS Pos Late	100015832	1561	484.436					1.1709	1.1432	1.1025	0.4041	1.9601	1.3002	0.2924	0.4251	0.5069	0.6479	1.6498	1.0099	2.2677	0.3178	0.3919	0.9901	0.2686	1.6662	1.276	1.2935	0.4433	0.2686	0.6329	0.7509	1.2853	0.2997	1.6435	0.7566	1.5682
51	beta-citrylglutamate	Amino Acid	Glutamate Metabolism	54923	LC/MS Neg	100003271	530	320.062	73590-26-8	72715786	C20775		2.4838	0.7577	0.7498	0.6367	1.0089	1.2099	0.6367	0.6367	0.766	1.5041	0.6367	0.6367	0.7357	1.4501	0.6367	1	0.6367	0.6367	0.6367	1.7608	0.6367	0.6367	0.6367	0.6367	0.8098	0.6367	0.7219	0.6367	1.6766
3703	beta-guanidinopropanoate	Xenobiotics	Food Component/Plant	35101	LC/MS Pos Early	100001411	2145	132.077	353-09-3	67701	C03065	HMDB13222	0.3899	1.5657	0.4481	1.0862	1.7623	1.1795	0.9786	1.6971	0.763	1.4516	1.1712	0.719	0.6533	0.872	0.9921	2.3437	1.1789	0.5328	1.1806	1.3038	0.8099	0.6629	1	1.2281	0.9351	1.2348	1.7076	0.9174	0.9772
259	beta-hydroxyisovalerate	Amino Acid	Leucine, Isoleucine and Valine Metabolism	12129	LC/MS Polar	1442	1149.8	117.056	625-08-1	69362		HMDB00754	1.3807	1.4554	1.0776	0.7377	0.9698	0.4042	1.0914	0.5728	1.3202	1.2001	1.2534	0.6509	0.9392	0.6493	0.8796	0.6952	1.1711	0.8888	1.4242	1.2694	0.5009	0.862	1	0.4955	1.1422	1.16	1.0501	0.9514	1.0838
6	betaine	Amino Acid	Glycine, Serine and Threonine Metabolism	3141	LC/MS Pos Early	799	1064	118.086	107-43-7	247	C00719	HMDB00043	1.0851	0.8311	0.7615	1.0065	0.9903	0.943	0.9231	1.1575	1.306	0.7998	0.7023	0.8429	0.5885	1.0546	0.8879	1.4584	0.6972	0.8318	1.0582	1.1146	0.8786	1.1653	1.5508	1.179	1.2159	1.2441	1	0.936	1.2762
2533	beta-muricholate	Lipid	Primary Bile Acid Metabolism	31885	LC/MS Neg	100001066	4794	407.28	2393-59-1	5283853	C17726	HMDB00415	1.7147	0.4164	0.8723	0.9117	0.6279	0.6401	1	0.9346	0.1081	0.4713	0.4235	1.1813	1.3744	2.4834	0.5485	16.913	0.2248	0.5114	1.6249	2.6461	1.3779	1.7324	1.7265	0.2283	0.698	1.2535	1.4895	1.7535	36.8318
3402	biopterin	Cofactors and Vitamins	Tetrahydrobiopterin Metabolism	12358	LC/MS Neg	1548	1398	236.079	22150-76-1	445040	C06313	HMDB00468	0.5306	1.0002	0.9998	0.5306	0.9747	1.1284	1.1822	1.2692	0.5306	0.5306	1.018	0.9097	0.5306	1.2426	0.5306	0.7063	1.4654	0.5306	0.5306	0.9427	0.8595	0.9504	1.3338	1.8175	1.5601	1.5047	0.8086	0.825	0.7556
1303	butyrylcarnitine (C4)	Lipid	Fatty Acid Metabolism (also BCAA Metabolism)	32412	LC/MS Pos Early	100001054	2860	232.154	25576-40-3	439829	C02862	HMDB02013	1	0.9456	1.0946	0.7314	1.2699	1.4459	0.8566	0.7736	0.9543	1.0598	0.9538	1.1216	1.4916	0.6426	0.8486	1.248	0.6937	0.9393	1.063	1.0856	0.7287	0.6639	0.7503	1.0173	1.2104	0.7499	1.1423	1.1489	1.0764
2367	campesterol	Lipid	Sterol	33997	LC/MS Pos Late	100001269	2873	383.367	474-62-4	173183	C01789	HMDB02869	0.4243	0.9942	1.0052	0.4397	0.9178	1.2877	0.6744	0.273	1.257	1.2553	0.7381	0.9752	1	0.7619	0.8165	0.4815	0.7736	1.0952	1.2918	0.6508	1.4165	1.3327	1.2907	1.7292	2.0443	1.756	1.4961	0.9989	1.4789
53	carboxyethyl-GABA	Amino Acid	Glutamate Metabolism	40007	LC/MS Pos Early	100003260	2085	176.092	4386-03-02	2572		HMDB02201	1.0619	0.9865	0.9399	0.9012	0.7773	1.3525	0.766	1.1807	1.1241	1.3143	0.6331	0.8198	0.9525	0.6214	0.8889	1	0.6214	0.7428	1.3121	1.1525	1.4452	1.284	0.7026	0.8638	0.6214	1.1875	1.2398	1.1694	1.8696
1371	carnitine	Lipid	Carnitine Metabolism	15500	LC/MS Pos Early	100000007	1978	162.112	461-05-2	10917	C00318	HMDB00062	0.9994	0.996	0.9188	1.1152	1.0674	1.1081	1	1.1522	1.1996	0.8662	0.7824	0.8627	0.9394	0.8378	1.0028	0.7643	0.8038	0.6067	0.7567	1.0688	0.8282	1.2249	1.5356	1.1523	1.0902	1.1973	1.2082	0.9071	1.1822
73	carnosine	Amino Acid	Histidine Metabolism	1768	LC/MS Pos Early	249	2942	227.114	305-84-0	439224	C00386	HMDB00033	1.0433	1.126	1.0525	1.1577	0.9913	1.1138	1.0344	1.3237	1.2695	0.8903	1	1.0434	1.2504	0.9556	1.2787	1.0555	1.0877	0.8005	1.0247	0.5236	0.6045	0.5398	0.5642	0.4922	0.5417	0.5574	0.5114	0.4587	0.4744
1579	cytidine 5'-diphosphocholine	Lipid	Phospholipid Metabolism	34418	LC/MS Polar	1220	4200	533.106	33818-15-4	13804	C00307	HMDB01413	0.8623	0.9151	0.7497	1.0184	1.1147	1.0485	0.9509	1.7539	0.7903	0.8723	1.0144	0.9784	1.0534	1.1774	1.0674	0.9676	1.029	0.9412	1.9221	0.9839	0.992	0.9967	1.3777	0.9419	1.3876	1.0836	1.0874	1	0.9252
1585	cytidine-5'-diphosphoethanolamine	Lipid	Phospholipid Metabolism	34410	LC/MS Polar	100001407	4210	445.053	72842-05-8	123727	C00570	HMDB01564	0.848	0.9924	0.9691	0.8013	0.9885	1.0071	0.8228	0.9564	0.9574	1.2404	1.1672	1.2638	1.5298	1.3964	0.7092	1.1287	1	1.0486	1.1813	1.2528	0.9622	1.2863	1.1229	1.0381	1.0848	0.8967	0.8685	0.7555	0.8877
2609	ceramide (d18:1/14:0, d16:1/16:0)*	Lipid	Ceramides	57432	LC/MS Pos Late	100015735	2477	510.488					0.8183	0.8732	0.9451	0.7976	0.9792	0.8235	0.5768	0.7296	1.1303	1.1527	1	1.1457	1.0722	1.3173	0.8281	1.6724	1.3548	0.6825	1.2362	1.2386	0.9494	0.83	1.5377	1.4866	1.6165	1.3948	0.9246	1.1148	0.9859
2611	ceramide (d18:1/20:0, d16:1/22:0, d20:1/18:0)*	Lipid	Ceramides	57440	LC/MS Pos Late	100015755	3920	594.582					1.0842	1.5019	1.123	0.8367	1.3109	1.1083	0.9299	1.0824	1.4232	1.2184	0.8793	1.0587	1.0175	0.946	0.8832	1.1115	0.9332	0.9376	1	0.9719	0.7936	0.9181	1.0524	1.0237	1.0444	0.9454	0.8521	0.7798	0.8771
2612	ceramide (d18:2/24:1, d18:1/24:2)*	Lipid	Ceramides	57443	LC/MS Pos Late	100015744	3858	646.613					1.0848	0.9656	0.9851	0.6906	1.008	1.0217	0.8192	1.1534	0.8843	0.9355	0.9358	1.1232	0.9161	1	0.9093	1.1293	1.0489	0.8495	0.8801	1.2808	0.888	0.831	1.2899	1.1774	1.3339	1.1679	1.0094	0.9473	1.1677
237	C-glycosyltryptophan	Amino Acid	Tryptophan Metabolism	48782	LC/MS Neg	100006379	1777	365.135	180509-18-6	10981970			1.6368	1.1581	1.0468	0.7349	1	1.3377	1.0034	1.5281	1.1373	1.436	0.7658	1.5107	1.012	1.328	1.0091	0.9647	1.2661	0.6727	0.8748	1.4785	0.5246	0.9345	0.8373	0.7763	0.7433	0.9023	0.5001	0.7877	0.7163
1550	chiro-inositol	Lipid	Inositol Metabolism	37112	LC/MS Polar	100001859	3191.2	225.062	643-12-9		C19891	HMDB34220	0.9869	1.3278	1.0518	1.1986	1.3561	1.3783	1.4575	1.2003	1.4864	1.2946	0.8251	0.9028	0.7325	0.9916	0.9554	0.6205	0.6371	0.806	0.7932	1.3188	0.9423	1.1245	1.0597	0.9323	1.0743	1.0928	1	0.9812	0.9112
2527	cholate	Lipid	Primary Bile Acid Metabolism	22842	LC/MS Neg	136	5165	407.28	81-25-4	221493	C00695	HMDB00619	0.333	0.333	0.333	0.333	0.333	0.333	0.333	0.333	0.333	0.333	0.333	0.333	0.4864	1.2645	0.333	5.2164	0.333	0.333	0.4476	5.396	0.6344	1.1203	0.6438	0.333	0.333	0.333	0.8797	1.6483	51.5817
2342	cholesterol	Lipid	Sterol	63	LC/MS Pos Late	266	2707	369.352	57-88-5	11025495	C00187	HMDB00067	1.0721	1.182	0.9451	0.8347	1.0456	1.0903	0.9233	1.026	1.1688	1.0578	0.871	0.7704	0.8204	0.7144	0.9513	1.1032	0.8504	0.893	1.0496	1.1177	0.8957	0.9767	1.0512	1.0135	1.0161	0.943	1	0.9097	1.1755
1577	choline	Lipid	Phospholipid Metabolism	15506	LC/MS Pos Early	1256	1961	104.107	67-48-1	305	C00114	HMDB00097	1.0074	0.9931	0.8513	0.9524	0.9905	1.1678	1.1239	1.0043	1.0969	1.1112	0.8957	1.2751	0.8144	1.3779	0.5791	1.4986	0.9194	1	1.1198	1.1409	0.7358	0.9176	0.8115	1.1698	1.1025	0.941	0.6731	1.1974	0.8615
3724	cinnamoylglycine	Xenobiotics	Food Component/Plant	38637	LC/MS Neg	100002253	3127	204.067	16534-24-0	709625		HMDB11621	0.5873	1.6073	2.4304	0.3014	0.2724	0.4136	0.2724	0.2724	1	0.2724	1.1901	1.0133	0.2793	0.2724	0.8954	1.102	0.3969	1.6254	3.902	0.6918	5.7589	0.546	1.4083	6.2928	0.2724	0.2724	0.2724	0.2724	0.9418
1330	cis-4-decenoylcarnitine (C10:1)	Lipid	Fatty Acid Metabolism(Acyl Carnitine)	38178	LC/MS Pos Late	100002259	1057	314.233	98930-66-6				1.2802	1.0478	1.2006	2.5281	0.2654	1.8189	1.2906	1.5736	0.8748	0.8375	0.8453	1.3501	0.8723	0.2654	0.7089	1.0059	0.6652	0.8094	0.7545	2.0253	0.5451	0.6337	0.7491	1.1935	0.9941	0.6064	1.1096	1.8198	1.5392
1053	citrate	Energy	TCA Cycle	1564	LC/MS Neg	1124	582	191.02	77-92-9	311	C00158	HMDB00094	0.922	1.3211	0.9855	1.0606	1.2492	1.3412	1.1272	1.8198	0.8929	1.1266	0.8891	1.6535	1.8924	1.8855	1.2867	0.9571	1.5197	0.6241	1	0.6631	0.5571	0.7551	1.6633	1.3057	0.6367	0.6356	0.4353	0.7142	0.4853
350	citrulline	Amino Acid	Urea cycle; Arginine and Proline Metabolism	2132	LC/MS Pos Early	391	1520	176.103	372-75-8	9750	C00327	HMDB00904	0.9117	1.0807	0.8782	1.0173	1.1537	1.0779	0.9819	1.0994	1.0685	1.0321	1.1472	0.9061	0.8743	0.8384	1.1948	0.8781	0.8284	0.7191	0.8579	1.0924	0.9274	0.9537	1.2127	0.9356	1.0645	1.2162	1.0097	0.8551	1
3304	cytidine 5'-monophosphate (5'-CMP)	Nucleotide	Pyrimidine Metabolism, Cytidine containing	2372	LC/MS Pos Early	282	835	324.059	63-37-6	6131	C00055	HMDB00095	0.7015	1.1116	0.81	1.0758	1.2027	1.152	0.876	1.0044	1.3465	1.0163	0.7824	0.8225	0.6917	0.762	0.8588	1	0.7635	0.6656	0.7307	1.0848	0.9517	1.4312	1.4543	1.1819	1.0465	1.3249	1.1552	0.9182	0.8303
2428	corticosterone	Lipid	Steroid	5983	LC/MS Neg	272	5040	345.207	50-22-6	5753	C02140	HMDB01547	0.755	0.9815	0.5797	0.1086	0.305	1.468	0.1086	1.1555	0.1086	0.1086	0.1086	0.219	1.3646	0.1086	0.1086	0.1783	0.1086	0.4424	1.2881	1.2619	0.9078	1.6395	0.1086	1.0023	0.1086	0.1086	1	1.4146	1.7344
374	creatine	Amino Acid	Creatine Metabolism	27718	LC/MS Pos Early	1221	1947	132.077	57-00-1	586	C00300	HMDB00064	0.9829	0.9796	0.9701	0.9547	0.995	1.0499	0.9441	1.0064	1.0218	1	1.0041	0.9039	1.0266	0.9356	1.0054	1.0181	0.9132	0.888	1.0258	1.0017	0.9874	0.9814	1.0326	1.0183	1.0245	1.0204	1.0227	0.9816	0.9679
375	creatinine	Amino Acid	Creatine Metabolism	513	LC/MS Pos Early	275	2055	114.066	60-27-5	588	C00791	HMDB00562	0.9547	1.0104	0.9582	0.9626	1.0472	1.0809	0.9157	1.0617	1.0146	0.9995	1.0737	0.9141	1.0407	0.9915	1.0995	1.0422	0.8917	0.9071	1.0526	1.0334	1.0395	0.9336	1.0756	0.9884	1	1.0597	0.9883	0.9702	0.9638
323	cysteine	Amino Acid	Methionine, Cysteine, SAM and Taurine Metabolism	1868	LC/MS Pos Early	800	1488	122.027	52-90-4;56-89-3	5862	C00097	HMDB00574	0.6706	1.4335	0.682	0.9525	1.0841	0.7341	1.015	1.1933	1.2513	0.6519	1.307	2.4974	1.9805	1.6795	0.9308	1.3739	1.1359	1.1169	1.2725	0.3879	0.3293	0.4638	1	1.1422	0.9249	0.8544	0.6845	0.2975	0.3287
404	cysteine-glutathione disulfide	Amino Acid	Glutathione Metabolism	35159	LC/MS Pos Early	100001437	2465	427.095	13081-14-6	4247235		HMDB00656	0.8072	1.3015	1.0522	0.9106	1.2819	1.0846	1.0288	1.2884	1.3509	1.0242	0.8846	0.5482	0.4833	0.7542	0.8598	1.0892	0.897	0.7457	1.1686	0.8074	0.5787	0.759	1	1.3127	1.1609	1.2365	0.9372	0.6361	1.1934
329	cystine	Amino Acid	Methionine, Cysteine, SAM and Taurine Metabolism	56	LC/MS Pos Early	279	2000	241.031	56-89-3	67678	C00491	HMDB00192	1.2527	0.8818	1.3892	1.7019	0.7306	0.9676	1.2112	1.4363	1.2038	1.485	0.4945	0.4945	0.4945	0.4945	0.5677	1.0324	0.6217	0.4945	1.3143	1.0918	0.6809	0.9449	0.4945	0.5967	0.8088	0.8252	1.3509	0.818	1.2985
3307	cytidine	Nucleotide	Pyrimidine Metabolism, Cytidine containing	514	LC/MS Pos Early	827	2124	244.093	65-46-3	6175	C00475	HMDB00089	1.2605	0.8135	1.1162	0.8093	1.0232	1	0.8963	1.3724	0.8203	1.2772	1.2618	1.3311	1.609	1.0602	0.7909	1.2706	1.0622	0.8213	1.2947	0.6733	0.7224	0.6505	0.817	1.0503	1.0932	0.9349	0.8955	0.7739	0.9702
1013	cytidine 5'-monophospho-N-acetylneuraminic acid	Carbohydrate	Nucleotide Sugar	36831	LC/MS Polar	1223	3900	613.14	3063-71-6	448209	C00128	HMDB01176	0.6124	0.8763	0.7504	1.0194	0.9444	0.8928	0.6587	1.0131	1.1972	0.8276	0.8952	0.9175	0.9662	1	1.0606	0.8982	1.0242	0.6254	0.953	1.2703	1.0992	1.2997	1.4819	1.7468	1.1892	1.2729	1.0694	0.9131	1.0039
3308	cytosine	Nucleotide	Pyrimidine Metabolism, Cytidine containing	573	LC/MS Pos Early	881	2060	112.051	71-30-7	597	C00380	HMDB00630	0.426	0.426	0.426	1.2533	0.9763	0.426	0.6998	0.6202	0.426	0.426	0.426	0.426	0.426	1.4151	2.8538	0.426	0.426	1.3746	0.955	1.0307	1.1021	1.0237	0.426	0.4834	0.9448	1.1894	0.7203	0.5447	2.1757
1328	decanoylcarnitine (C10)	Lipid	Fatty Acid Metabolism(Acyl Carnitine)	33941	LC/MS Pos Late	100001251	1130	316.248	1492-27-9	10245190		HMDB00651	2.4719	1.097	1.7291	3.2936	1.7062	2.5299	1.4941	2.4975	1.4238	0.5861	1	1.7781	0.5471	0.0903	0.8377	0.781	0.4358	0.6742	0.4791	4.2899	0.7518	0.9566	0.4701	0.7525	0.9775	0.7245	1.9877	2.9061	1.816
3376	dehydroascorbate	Cofactors and Vitamins	Ascorbate and Aldarate Metabolism	34302	LC/MS Neg	301	739.6	173.009	490-83-5	835	C05422	HMDB01264	0.6212	1.3395	0.0904	0.7859	1.0697	1.0709	0.5933	0.9594	1.4588	1.2094	1.3123	1.5949	2.1511	1.8125	0.8739	1.2425	1.4514	0.6501	1.3616	0.535	0.4337	0.4493	1.795	1.6536	1	0.7155	0.986	0.7617	0.6136
1370	deoxycarnitine	Lipid	Carnitine Metabolism	36747	LC/MS Pos Early	100001662	2052	146.118	6249-56-5	134	C01181	HMDB01161	0.8974	0.8887	0.9911	0.8519	1.1263	1.2044	0.9353	1.0405	1.1541	0.9159	1.0774	0.8726	0.8845	0.852	0.768	1.3796	0.7623	0.5452	0.8942	1.2599	1.0579	1.2712	1.7203	1.6018	1.4101	1.1018	1.1359	0.8576	1
2544	deoxycholate	Lipid	Secondary Bile Acid Metabolism	1114	LC/MS Neg	302	5294	391.285	83-44-3	222528	C04483	HMDB00626	0.9296	6.223	1.399	1.0704	0.237	1.6264	0.237	3.187	0.237	2.8646	0.6368	0.375	0.237	0.4191	0.237	2.3281	0.237	0.4605	0.6661	5.7122	0.2589	5.7608	0.3281	0.237	0.237	0.5759	0.4506	3.4977	2.6476
2140	diacylglycerol (12:0/18:1, 14:0/16:1, 16:0/14:1) [2]*	Lipid	Diacylglycerol	55001	LC/MS Pos Late	100010959	2716	556.494					0.6816	0.9085	1.2081	0.62	1.2454	0.6267	0.6282	0.5962	0.73	1.6158	1.0513	1.0295	1.0397	0.637	0.8251	1.6791	1.2379	1.1473	1.0503	0.8037	0.9164	0.8705	1	1.0504	1.3454	1.127	0.8787	0.88	1.3327
2141	diacylglycerol (14:0/18:1, 16:0/16:1) [1]*	Lipid	Diacylglycerol	54953	LC/MS Pos Late	100010934	3057	584.525					0.9569	0.7772	1.3488	0.5732	1.0875	0.6027	0.7131	0.6368	0.6239	1.408	1	1.825	0.9792	1.1114	0.8634	1.347	2.4608	1.2302	0.9801	0.8519	1.0261	0.7146	0.9959	1.1039	1.5183	1.4508	1.2398	0.8851	1.6259
2142	diacylglycerol (14:0/18:1, 16:0/16:1) [2]*	Lipid	Diacylglycerol	54954	LC/MS Pos Late	100010935	3183	584.525					0.8328	1.0623	1.2594	0.7058	1.2148	0.7622	0.754	0.6704	0.8672	1.6817	0.9889	1.0009	0.8855	0.8201	0.7934	1.2209	1.2425	1.1675	0.9083	0.8555	0.8874	0.9563	1.119	1.1199	1.2358	1.138	1.0206	1	1.4413
2143	diacylglycerol (16:1/18:2 [2], 16:0/18:3 [1])*	Lipid	Diacylglycerol	54966	LC/MS Pos Late	100010940	2733	608.525					0.8195	0.5993	1.3625	0.4821	0.9991	0.5216	0.4594	0.6989	0.5536	1.44	1.1566	1.5335	1.283	1.2843	0.8767	1.3258	1.8743	1.4271	1.4376	0.8013	1.3215	0.5412	1.0083	1	0.9028	1.3043	0.6621	0.7432	1.668
1147	dihomo-linoleate (20:2n6)	Lipid	Polyunsaturated Fatty Acid (n3 and n6)	17805	LC/MS Neg	1231	5730	307.264	2091-39-6	6439848	C16525	HMDB05060	1.3522	0.587	0.7557	0.2532	0.803	1.0904	0.4666	0.9995	1.1145	1.8622	0.9568	0.9626	0.7262	1.0988	0.4536	2.3737	1.6888	0.8404	1.2162	1.6071	1.0594	0.5228	1.6629	1.0135	0.7803	1.3322	1	0.4831	1.2994
1142	dihomo-linolenate (20:3n3 or n6)	Lipid	Polyunsaturated Fatty Acid (n3 and n6)	35718	LC/MS Neg	100001739	5596	305.249	17046-59-2	5280581	C03242	HMDB02925	0.8154	0.7387	1.1166	0.2953	1.0514	1.2276	0.5046	0.7428	1.3963	1.7073	0.9087	0.7992	0.8228	1.0793	0.4825	1.9992	1.1192	0.9378	1.8095	1.1658	0.9255	0.5233	1.5003	1.319	1	1.454	0.9128	0.4784	1.2563
1353	dihomo-linolenoylcarnitine (20:3n3 or 6)*	Lipid	Fatty Acid Metabolism(Acyl Carnitine)	57521	LC/MS Pos Late	100015840	1392	450.358					1.2451	1.0873	1.4512	0.5255	1.4881	1.2553	0.3366	0.7064	0.4009	0.7924	1.1907	1.2867	0.9046	0.3069	0.4209	1.0684	0.472	1.0867	1.066	1.3296	0.5403	0.2669	0.437	0.8229	1.0262	0.4239	1.1265	1	1.0473
1354	dihomo-linoleoylcarnitine (C20:2)*	Lipid	Fatty Acid Metabolism(Acyl Carnitine)	57520	LC/MS Pos Late	100015839	1436	452.373					1.1455	1.0383	1.3586	0.2914	1.3335	1.0503	0.2528	0.4016	0.3122	0.7533	1.4631	1.3424	1.4814	0.1958	0.4745	1.3537	0.3731	1.5258	1.5724	1.0838	0.6048	0.1784	0.2483	0.628	1	0.2403	1.3596	0.929	1.2014
874	dihydroxyacetone phosphate (DHAP)	Carbohydrate	Glycolysis, Gluconeogenesis, and Pyruvate Metabolism	15522	LC/MS Pos Early	309	539	171.005	102783-56-2	668	C00111	HMDB01473	3.3157	0.2646	0.7207	0.0362	0.8728	1.131	0.9304	0.0887	2.1144	2.5841	0.2702	0.409	0.9387	1.1116	0.0362	0.6672	1.9527	2.4684	1.5145	0.2144	1	1.2979	0.4199	0.3823	3.421	1.4641	3.8209	0.0362	3.9516
356	dimethylarginine (SDMA + ADMA)	Amino Acid	Urea cycle; Arginine and Proline Metabolism	36808	LC/MS Pos Early	100001810	2850	203.15	102783-24-4	123831	C03626	HMDB01539	0.7974	1	0.9644	0.9542	0.9759	0.8991	0.9078	0.9544	0.8789	0.8982	1.3447	0.9202	1.1122	0.8418	1.4122	1.1046	0.9249	0.6457	0.9212	1.0808	1.1402	1.3024	1.3753	1.6227	1.6737	2.2951	1.4927	1.015	1.4792
5	dimethylglycine	Amino Acid	Glycine, Serine and Threonine Metabolism	5086	LC/MS Pos Early	806	1104	104.071	1118-68-9	673	C01026	HMDB00092	0.8739	0.8973	0.8797	1.0197	1.0818	1.1095	1.0234	1.2824	1.287	0.8348	1.033	1	0.8597	0.9074	0.822	0.8476	0.7895	0.8061	1.0307	1.304	0.7085	1.0696	1.3156	1.1374	1.2754	1.0335	0.9035	0.8187	0.9336
1215	dimethylmalonic acid	Lipid	Fatty Acid, Dicarboxylate	42978	LC/MS Polar	100004251	2702	131.035	595-46-0	11686		HMDB02001	0.3387	0.7463	0.3387	0.9954	0.3387	1	0.3387	0.3387	0.3387	0.3387	1.1745	1.5278	0.3387	1.4907	1.6247	1.2228	0.4727	1.9755	0.608	1.6292	1.6159	1.379	0.3387	0.3387	0.6102	0.5826	0.3387	0.9525	0.81
1146	docosadienoate (22:2n6)	Lipid	Polyunsaturated Fatty Acid (n3 and n6)	32415	LC/MS Neg	100001182	6034	335.296	7370-49-2	5282807	C16533	HMDB61714	1.7914	0.8727	0.8623	0.2925	1.0126	1.7412	0.4604	1.2091	1.6875	1.9935	1.1591	1	1.0637	0.9701	0.3156	2.6575	1.6992	0.8921	1.2088	1.8561	0.6323	0.423	1.0028	0.9766	0.7514	0.8775	1.0642	0.4818	0.9854
1357	docosadienoylcarnitine (C22:2)*	Lipid	Fatty Acid Metabolism(Acyl Carnitine)	57526	LC/MS Pos Late	100015848	1493	480.405					1.2309	1.1165	1.5851	0.1274	1.5101	1.2105	0.1514	0.1596	0.1984	0.5556	2.2385	1.3284	3.188	0.0967	0.208	1.6256	0.1144	2.6033	2.3384	0.8225	0.5033	0.0812	0.0923	0.4028	1.076	0.0747	1.9919	1	1.3827
1134	docosahexaenoate (DHA; 22:6n3)	Lipid	Polyunsaturated Fatty Acid (n3 and n6)	44675	LC/MS Neg	100000665	5525	327.233	6217-54-5	445580	C06429	HMDB02183	0.8533	1.0182	1.4009	0.314	1.4892	1.3662	0.4918	0.8847	2.7371	1.6278	0.9288	0.798	0.7722	0.9108	0.4808	3.9647	0.9797	0.7195	2.4149	2.1409	1.0543	0.5892	2.4073	3.6907	1.0386	1.6802	1	0.4642	0.9367
1360	docosahexaenoylcarnitine (C22:6)*	Lipid	Fatty Acid Metabolism(Acyl Carnitine)	57523	LC/MS Pos Late	100015845	1349	472.342					2.5486	1.203	1.9968	0.8911	2.5288	2.0269	0.3943	1.4892	0.4063	0.9926	1.4067	2.463	0.7547	0.3489	0.6367	1.1188	0.8009	0.4994	0.6648	2.7375	0.2704	0.2086	1.1385	2.6947	1.2956	0.8235	0.7952	1.0675	1
1133	docosapentaenoate (n3 DPA; 22:5n3)	Lipid	Polyunsaturated Fatty Acid (n3 and n6)	32504	LC/MS Neg	100001181	5571	329.249	2234-74-4	6441454	C16513	HMDB06528	1.0481	1	1.5711	0.2917	1.4177	1.6505	0.5553	1.0584	2.5741	3.1436	0.7582	0.7892	0.7603	0.9784	0.4613	2.7118	1.3016	0.8234	2.6473	1.8049	0.6499	0.4254	1.3593	1.9341	0.5485	1.0624	0.594	0.3176	0.5932
1145	docosapentaenoate (n6 DPA; 22:5n6)	Lipid	Polyunsaturated Fatty Acid (n3 and n6)	37478	LC/MS Neg	100001580	5624.5	329.249	25182-74-5	6441454	C16513	HMDB01976	0.8978	0.8985	0.8474	0.4039	1.3233	1.1828	0.517	0.951	1.7486	1.0931	1.0962	0.7443	1	0.8397	0.5881	3.3512	0.8955	0.8255	1.5358	1.6009	1.0814	0.6008	1.6974	1.5504	1.5319	1.7394	1.421	0.5471	0.923
1359	docosapentaenoylcarnitine (C22:5n3)*	Lipid	Fatty Acid Metabolism(Acyl Carnitine)	57529	LC/MS Pos Late	100015851	1387	474.358					3.1482	1.7117	2.4002	0.9461	3.4844	2.6116	0.4159	1.461	0.3677	1.6325	1.6257	1.9642	1.2987	0.49	0.5514	0.9714	0.567	0.9752	1.1591	2.1492	0.3604	0.1778	0.6489	1.6751	0.9123	0.5259	1	1.0111	0.872
1358	docosatrienoylcarnitine (C22:3)*	Lipid	Fatty Acid Metabolism(Acyl Carnitine)	57527	LC/MS Pos Late	100015849	1460	478.389					1.3409	1.0787	1.7562	0.2382	1.924	1.558	0.2357	0.3539	0.1978	0.9193	1.669	1.1548	2.1134	0.2076	0.3629	1.4425	0.2021	1.902	1.8078	1	0.5968	0.1509	0.2278	0.5673	1.0365	0.1889	1.5329	0.9518	1.2062
1132	eicosapentaenoate (EPA; 20:5n3)	Lipid	Polyunsaturated Fatty Acid (n3 and n6)	18467	LC/MS Neg	2050	5450	301.217	10-2005-9;10417-94-4	446284	C06428	HMDB01999	0.956	1.1111	1.2189	0.3333	1.416	1.2933	0.5637	1.0003	2.5556	2.6171	0.7672	1.0411	0.6297	0.9411	0.3109	3.7855	1.4291	0.6084	1.528	1.1676	0.531	0.3308	1.7395	2.1465	0.4652	1	0.3999	0.2609	0.5266
1116	eicosenoate (20:1)	Lipid	Long Chain Fatty Acid	33587	LC/MS Neg	100001335	5950	309.28		5282768	C16526	HMDB02231	1.4112	0.6598	0.825	0.3202	0.7337	1.2321	0.4692	0.973	1.0385	2.0566	1.0056	1.3605	0.8562	1.4249	0.4498	2.6296	2.3166	0.9409	1.2407	1.5888	0.8463	0.4234	1.4602	1	0.8144	1.3576	0.8327	0.4315	1.7633
1355	eicosenoylcarnitine (C20:1)*	Lipid	Fatty Acid Metabolism(Acyl Carnitine)	57519	LC/MS Pos Late	100015838	1484	454.389					1.1356	1.0453	1.5209	0.3367	1.4466	1.1935	0.2929	0.434	0.3676	0.8813	1.6894	1.2184	1.5667	0.2055	0.4119	1.3291	0.3432	1.5351	1.4619	1	0.6511	0.2069	0.2974	0.6463	1.1312	0.2736	1.6263	0.9851	1.3326
3754	equol sulfate	Xenobiotics	Food Component/Plant	40478	LC/MS Neg	100003429	3630	321.044					1.0198	0.866	1.2464	0.624	0.7126	0.7956	0.9452	0.6398	1.2891	0.6523	1.7216	0.7406	1.5227	1.1915	1.2366	0.9756	0.3884	1.4	2.3306	2.9095	1.7404	1	3.9665	3.5013	0.6777	0.5377	0.5382	0.1274	3.1872
3755	ergothioneine	Xenobiotics	Food Component/Plant	37459	LC/MS Pos Early	100002154	850	230.096	58511-63-0	3032311	C05570	HMDB03045	0.5151	1.5037	0.7253	0.609	1.2217	0.7468	0.5724	0.62	1.5756	1.0538	1.4297	2.8004	2.8732	2.3438	0.9044	1	1.7276	0.8319	1.4467	0.7578	0.2188	0.9226	2.7732	2.2685	1.4513	1.2212	0.8974	0.3422	0.6519
1121	erucate (22:1n9)	Lipid	Long Chain Fatty Acid	1552	LC/MS Neg	1087	6355.6	337.311	112-86-7	5281116	C08316	HMDB02068	1.8059	0.7525	0.7723	0.4757	0.9636	1.8744	0.5965	1.2456	1.2823	2.4406	0.8171	1.112	0.8354	1.0808	0.4861	2.26	1.9218	0.8183	1	1.9519	1.0022	0.5935	1.293	0.8935	0.7175	1.1366	0.984	0.7144	1.5363
1356	erucoylcarnitine (C22:1)*	Lipid	Fatty Acid Metabolism(Acyl Carnitine)	57525	LC/MS Pos Late	100015841	1535	482.42					1.2679	1.159	1.5631	0.2309	1.9614	1.5045	0.1893	0.2794	0.2611	0.5907	2.8789	1.446	4.0075	0.1514	0.2158	1.5397	0.1532	2.8319	1.9854	0.7827	0.3896	0.1114	0.2279	0.525	1.2318	0.1118	2.3709	1	1.297
1046	erythronate*	Carbohydrate	Aminosugar Metabolism	42420	LC/MS Polar	100001320	2186	135.03	88759-55-1	2781043		HMDB00613	1.186	1.3348	1.1409	1.1032	1.2267	1.2564	1.0559	1.2566	1.2203	1.3559	1.0174	1.0804	0.9872	0.8722	0.9295	0.7841	0.8658	0.8426	1.035	0.8408	1.0949	0.8402	0.8284	1	0.9198	0.961	0.8641	0.9615	0.9471
288	ethylmalonate	Amino Acid	Leucine, Isoleucine and Valine Metabolism	15765	LC/MS Polar	2054	2785	131.035	601-75-2	11756		HMDB00622	0.8408	1.2738	1.4064	1.0185	1.2962	1.2108	0.6939	1.054	0.9234	0.9506	0.8823	0.9883	1.2552	0.8781	0.7554	0.9082	0.7078	0.9168	0.9315	0.9583	1.3347	0.9073	1.0046	1.3996	1.5502	1	1.4435	1.4425	1.1014
3362	flavin adenine dinucleotide (FAD)	Cofactors and Vitamins	Riboflavin Metabolism	2134	LC/MS Neg	327	2425	784.15	146-14-5;84366-81-4	643975	C00016	HMDB01248	0.932	1.0374	1	0.8044	1.2813	1.3763	0.9388	0.9357	0.9759	1.1418	1.0104	0.9468	1.1685	1.1849	0.8962	1.2639	0.8682	0.6996	0.9888	1.143	0.9473	0.9373	1.0814	1.1202	1.0277	0.9284	1.0577	0.8777	1.0303
3760	ferulic acid 4-sulfate	Xenobiotics	Food Component/Plant	47114	LC/MS Neg	100005389	1225	273.007	86321-29-1	6305574		HMDB29200	0.5094	0.5094	1.2634	0.5094	0.9997	0.5094	0.5094	0.7883	1.2178	1.3553	0.5094	0.5094	0.5094	0.5094	0.5094	0.7961	0.5094	0.593	1.1072	0.8487	0.5094	1	1.1289	1.0114	0.5094	0.6395	0.5094	0.5094	1.9391
3363	flavin mononucleotide (FMN)	Cofactors and Vitamins	Riboflavin Metabolism	15797	LC/MS Neg	100000251	2390	455.097	130-40-5	710	C00061	HMDB01520	1.7133	1.2783	1.0898	1.1821	1.3066	2.145	1.5003	1.4533	1.1864	1.7026	0.8333	0.8185	0.7157	0.9322	0.8188	1.4187	0.7511	0.6213	0.7689	1.504	0.8663	1.2105	0.9546	1.1761	0.9422	0.6966	1	0.9946	0.8645
971	fructose	Carbohydrate	Fructose, Mannose and Galactose Metabolism	577	LC/MS Polar	878	2022.2	179.056	57-48-7	5984	C00095	HMDB00660	3.2999	0.7124	2.2998	0.1686	3.5895	0.5486	0.2589	1.4519	1.5422	5.6751	0.2142	0.6411	0.4599	1.1121	0.9602	1.446	0.3467	1.1913	1.5924	1.2469	3.8333	2.9067	0.7124	0.9051	0.7489	0.5395	0.9826	2.2805	1
1063	fumarate	Energy	TCA Cycle	1643	LC/MS Polar	330	3084	115.004	100-17-8	444972	C00122	HMDB00134	1.2129	1.1798	0.9058	0.8297	1.151	1.6255	0.9654	0.7542	1.1082	1.0031	0.9469	0.7736	1.2127	0.7089	0.4404	0.9598	0.5398	0.924	0.9245	1.0329	1.1794	1.163	0.8474	1	1.3053	0.641	1.4451	1.1548	1.1974
987	galactitol (dulcitol)	Carbohydrate	Fructose, Mannose and Galactose Metabolism	1117	LC/MS Polar	1003	2309.7	181.072	608-66-2	11850	C01697	HMDB00107	0.6992	1.0215	0.6824	0.8384	0.6909	1.1405	0.9415	1.0214	0.8225	0.7036	1.1069	0.8234	1.0913	0.7929	1	2.0645	0.7603	0.5553	0.7387	1.3191	1.1701	1.12	1.5385	1.2682	1.3683	1.2414	1.2063	0.7076	0.7945
996	galactonate	Carbohydrate	Fructose, Mannose and Galactose Metabolism	27719	LC/MS Polar	100001026	3085	195.051	299-28-5	128869	C00880	HMDB00565	1.0262	1.8959	1.0633	1.3352	1.1702	1.0231	1	1.2884	1.4503	0.8826	0.8918	1.0348	1.3246	0.7706	1.0324	3.1288	1.1118	0.6104	0.8034	0.9872	0.9049	0.7498	0.9659	0.9305	1.0495	0.8004	0.8199	0.5414	0.6221
988	galactose 1-phosphate	Carbohydrate	Fructose, Mannose and Galactose Metabolism	15706	LC/MS Polar	100000300	4552	259.022	19046-60-7	123912	C00446	HMDB00645	1.2112	1.3076	0.6994	0.6901	0.4526	0.9836	0.4687	1.0531	0.9912	0.8669	0.7858	0.915	0.6683	0.9364	1	8.2189	0.8833	0.6265	0.7912	2.5254	3.4844	2.2718	2.1669	2.3439	2.7685	1.4745	2.3851	2.2575	1.7066
52	gamma-aminobutyrate (GABA)	Amino Acid	Glutamate Metabolism	1416	LC/MS Pos Early	141	2048	104.071	56-12-2	119	C00334	HMDB00112	1.2256	0.8023	1.5178	0.8022	1.6796	1.0106	1.2263	1.1629	1.1877	1.5966	1.0075	0.769	0.8417	0.715	0.6697	1.1033	0.7792	0.7412	1.2887	1.1287	0.7712	0.7338	0.6559	1.1421	1.0857	0.8941	0.9841	1	0.9749
428	gamma-glutamylleucine	Peptide	Gamma-glutamyl Amino Acid	18369	LC/MS Neg	1268	1685	259.13	2566-39-4	151023		HMDB11171	1.1693	0.9212	0.8832	0.9508	0.9162	0.9607	1	1.0428	1.022	1.0267	0.7452	1.2937	0.9062	1.0133	0.8859	0.8172	1.2151	0.692	0.7178	1.3101	0.6925	1.1308	1.0984	1.2131	1.4369	1.2013	0.971	1.0956	0.8557
433	gamma-glutamylthreonine	Peptide	Gamma-glutamyl Amino Acid	33364	LC/MS Pos Early	100001314	1750	249.108	5652-48-2	76078708		HMDB29159	1.0185	0.7959	2.2546	0.7379	1.0092	1.0922	0.6687	2.2087	1.0182	0.9198	0.5634	0.9249	2.1972	1	0.7439	2.0461	1.0321	0.5751	2.6699	0.8435	1.5688	0.6804	1.513	2.4559	0.8293	1.513	0.4867	0.6062	0.9882
436	gamma-glutamylvaline	Peptide	Gamma-glutamyl Amino Acid	43829	LC/MS Pos Early	100001126	2700	247.129	2746-34-1	7015683		HMDB11172	1.1443	0.8007	0.5948	1.2372	1.5714	0.5948	0.6891	1.2704	1.212	0.8387	0.6534	0.5948	0.7743	1.2011	1.0949	0.9051	1.7275	0.5948	0.8545	1.4253	0.6302	0.6209	1.5518	2.0877	0.6051	1.4139	0.5948	0.5948	0.7056
3681	gluconate	Xenobiotics	Food Component/Plant	587	LC/MS Polar	338	2922	195.051	527-07-1	10690	C00257	HMDB00625	0.6638	0.8046	2.8023	1.1465	0.915	0.9834	0.574	1.1865	1.9182	0.8202	0.6048	0.5111	1.4122	1.2066	1	1.322	0.8578	1.1293	1.6428	1.3585	1.3176	1.308	0.6168	1.3855	0.8854	1.5818	0.6848	0.7017	0.7487
865	glucose	Carbohydrate	Glycolysis, Gluconeogenesis, and Pyruvate Metabolism	20488	LC/MS Polar	572	2342	179.056	50-99-7	79025	C00031	HMDB00122	0.613	0.9566	0.8695	0.9179	0.9255	1.0318	0.7658	1.1863	1.5804	1.2233	0.7779	0.9628	0.4684	1.1321	1.0853	1.0882	0.8868	0.8245	1.1033	0.9368	1.3009	1.341	1.5684	1.3043	1.0339	1.185	0.8208	1	0.9719
866	glucose 6-phosphate	Carbohydrate	Glycolysis, Gluconeogenesis, and Pyruvate Metabolism	31260	LC/MS Polar	291	4537	259.022	103192-55-8	5958	C00668	HMDB01401	1.079	1.0717	1.2041	0.6818	0.8291	0.9107	0.533	1.2029	1.5058	1.969	1	0.9606	0.4183	1.3277	0.6819	1.6647	0.984	1.0412	1.5284	0.7374	0.9832	0.6508	1.3147	1.8196	0.4693	1.0077	0.5144	0.8029	1.8636
40	glutamate	Amino Acid	Glutamate Metabolism	57	LC/MS Pos Early	561	1500	148.06	56-86-0	611	C00025	HMDB00148	0.7597	0.9366	0.8207	0.9352	1.4616	0.8319	1.1964	1.0037	1.0986	1.1281	0.6079	0.8896	0.6429	1.3305	0.6549	0.6763	1.1196	0.44	0.9008	1.0258	0.7273	1	1.3151	1.8378	1.4614	1.4007	0.9126	1.0296	1.0935
48	glutamate, gamma-methyl ester	Amino Acid	Glutamate Metabolism	33487	LC/MS Pos Early	100001103	2170	162.076	1499-55-4	68662		HMDB61715	1.3774	1.534	1.1205	0.906	0.9978	1.2839	0.9528	1.0995	1.0858	1.5503	1.057	0.9499	1.6848	1.3535	0.4271	0.9749	0.4271	0.5605	1.8418	1.2214	0.8242	0.6315	0.7899	0.5046	0.4638	0.8374	1.0022	0.8649	1.7247
41	glutamine	Amino Acid	Glutamate Metabolism	53	LC/MS Pos Early	563	1291	147.076	56-85-9	5961	C00064	HMDB00641	0.8997	0.9715	1.0011	0.8396	1.2346	0.9821	0.9448	0.9381	1.0951	1.1435	0.9607	0.7434	0.7358	0.8255	0.901	1.1024	0.6826	0.5889	0.8815	1.1322	1.0407	1.034	1.1651	1.148	1.1925	1.1797	1.0606	1	1.0956
98	glutarate (pentanedioate)	Amino Acid	Lysine Metabolism	396	LC/MS Polar	339	2900	131.035	110-94-1	743	C00489	HMDB00661	0.8461	0.8788	0.9506	0.9436	0.7453	0.9946	0.8771	1.0894	1.1959	1.3209	1.0198	0.623	0.6629	0.7077	0.939	0.9748	0.8761	1.0598	1.0436	1.4519	1.6842	1.3996	0.9781	1	1.1508	1.3137	1.2539	1.386	1.6806
402	glutathione, oxidized (GSSG)	Amino Acid	Glutathione Metabolism	27727	LC/MS Pos Early	448	2667	613.159	103239-24-3	65359	C00127	HMDB03337	1.1317	1.2966	1	1.0223	1.2915	1.1516	0.933	1.1808	1.3604	1.1622	1.0685	0.7472	0.9265	1.0282	0.8415	1.0421	0.86	0.6706	1.0469	0.68	0.5522	0.8262	1.0058	1.1521	0.8049	0.8861	0.6394	0.4255	0.6553
401	glutathione, reduced (GSH)	Amino Acid	Glutathione Metabolism	2127	LC/MS Pos Early	496	2000	308.091	70-18-8	124886	C00051	HMDB00125	0.5159	1.2469	1	0.6965	1.2749	0.9577	0.7625	0.8072	1.3269	0.8951	3.0537	4.5482	5.4779	3.5057	1.0759	1.4952	0.8325	1.3906	2.8388	0.5515	0.6708	0.7511	3.9644	3.2756	1.2209	0.9467	0.5494	0.4127	0.4567
885	glycerate	Carbohydrate	Glycolysis, Gluconeogenesis, and Pyruvate Metabolism	1572	LC/MS Polar	1052	2070.4	105.019	600-19-1	752	C00258	HMDB00139	0.8018	0.7943	1.0376	0.4967	1.1071	0.7444	0.4317	0.8279	1.1557	1.5612	1.2531	1.0684	2.0092	1.4469	0.8233	1.3353	0.8914	1.1658	1.5183	0.5272	0.9164	0.588	1.6234	1	1.0644	1.1195	0.7097	0.5871	0.7177
2095	glycerol	Lipid	Glycerolipid Metabolism	15122	LC/MS Neg	1254	758	91.0401	56-81-5	753	C00116	HMDB00131	1.0272	0.9234	1.103	0.5532	0.9849	1.0387	0.6204	0.8958	0.7309	1.0752	0.915	1.2146	1.4428	1.1532	0.8437	1.1862	0.8885	0.8559	1.0873	1.1487	1.0252	0.8581	0.9919	1.0006	1	0.8536	1.0533	0.8612	1.3597
2096	glycerol 3-phosphate	Lipid	Glycerolipid Metabolism	43847	LC/MS Polar	100000258	3938.7	171.006	29849-82-9	754	C00093	HMDB00126	2.262	0.5386	0.4211	0.2677	0.7982	0.6593	0.8306	1.3975	1.1794	0.9951	0.347	0.9203	1.1671	1.2554	0.7483	1.3212	2.5872	1.2267	1.269	0.3435	0.9153	1	0.9611	1.4685	2.5664	1.4121	3.0789	0.5889	3.1057
1586	glycerophosphoethanolamine	Lipid	Phospholipid Metabolism	37455	LC/MS Polar	100001620	3075	214.049	33049-08-0	123874	C01233	HMDB00114	0.8917	0.8972	0.8913	0.7105	0.9292	1.1061	0.8496	0.896	1.0664	1.4328	0.9633	1.1406	0.8438	1.3246	0.6896	1.0549	0.9244	0.8883	1.0145	1.3271	1.7299	1.2983	1.5437	1.1428	0.9583	1.0734	0.7849	1	1.1941
2101	glycerophosphoglycerol	Lipid	Glycerolipid Metabolism	48857	LC/MS Polar	100001619	2430	245.043		439964	C03274		0.9461	1.0451	1.0688	0.8242	1.054	1.3085	1.1018	0.9875	1.2404	1.2445	0.8385	0.9659	1.0255	0.9222	0.5795	1	0.6614	0.7032	0.8905	1.281	1.09	1.2023	1.4796	1.4466	1.1055	0.8639	0.9109	0.9003	0.872
1589	glycerophosphoinositol*	Lipid	Phospholipid Metabolism	47155	LC/MS Polar	100001621	3850	333.059	16824-65-0	167572			0.9087	0.9117	0.9375	0.6997	1	1.0215	0.9012	0.8685	0.9463	1.3528	1.0507	1.0922	1.1806	1.2247	0.7499	1.0377	0.9666	1.0099	1.1759	0.9981	1.5265	0.9535	1.1483	1.0566	1.0579	1.0198	0.9097	0.9346	0.8671
1580	glycerophosphorylcholine (GPC)	Lipid	Phospholipid Metabolism	15990	LC/MS Pos Early	100000269	672	258.11	28319-77-9	71920	C00670	HMDB00086	0.8803	0.9748	1	0.6739	1.0314	1.3506	0.7523	0.9485	1.0394	1.4382	1.0196	0.9849	0.9798	1.0916	0.7739	1.1397	0.8383	0.8694	1.0884	1.2069	1.2382	1.1536	1.6335	1.2107	0.88	1.0292	0.7451	0.8749	0.9389
1587	glycerophosphoserine*	Lipid	Phospholipid Metabolism	57404	LC/MS Polar	100015666	3541	258.038		3081457			0.9633	0.5703	0.5703	0.5703	0.5703	1.0367	0.9122	2.1159	1	1.8439	0.9804	0.753	0.7429	1.2327	1.4227	1.5166	1.1377	0.9157	1.6051	0.5703	1.088	0.5901	0.9855	1.1147	0.5703	1.643	0.5703	0.825	0.581
1	glycine	Amino Acid	Glycine, Serine and Threonine Metabolism	58	LC/MS Pos Early	340	1375	76.0393	56-40-6	750	C00037	HMDB00123	0.8416	1.1757	0.9317	1	1.1271	1.0937	1.0957	1.1426	1.2118	0.9951	0.9914	0.9523	0.8956	1.1227	0.6875	0.864	0.8877	0.9201	1.1	1.1389	0.8518	1.1576	0.894	0.9814	1.2722	1.1579	1.2176	0.9893	1.0648
2615	glycosyl ceramide (d18:1/20:0, d16:1/22:0)*	Lipid	Ceramides	57595	LC/MS Pos Late	100015882	3414	756.635					1.6795	1.1669	1.0108	0.527	1.2471	0.9765	0.8832	0.5963	1.0084	1.7297	0.4468	0.2506	0.1899	0.8552	0.5894	1.0202	0.5738	0.6746	0.7751	1.492	1.087	1.2572	1.2861	0.6719	1.1086	0.9611	1.0718	1	2.3529
2617	glycosyl ceramide (d18:2/24:1, d18:1/24:2)*	Lipid	Ceramides	57453	LC/MS Pos Late	100015745	3380	808.666					1.7249	1.1378	0.9493	0.4809	1.0629	0.9654	0.8153	0.6739	1.0201	1.479	0.4834	0.2805	0.2578	1.0033	0.6297	1.0616	0.6373	0.6705	0.855	1.6817	1	1.3608	1.3854	0.7463	1.2796	1.2154	1.1518	0.9542	2.6125
2262	glycosyl-N-palmitoyl-sphingosine (d18:1/16:0)	Lipid	Sphingolipid Metabolism	53013	LC/MS Pos Late	100009272	2623	700.572					1.2037	1.1813	1.0854	0.8544	1.2496	1	0.8386	0.9738	0.9634	1.3141	0.5916	0.7409	0.6882	0.937	0.7662	1.0169	0.908	0.8452	0.8907	1.2013	0.9211	1.0836	1.2393	0.9418	1.4317	1.2	1.1659	1.002	1.6896
2263	glycosyl-N-stearoyl-sphingosine (d18:1/18:0)	Lipid	Sphingolipid Metabolism	52234	LC/MS Pos Late	100001882	3053	728.604					1.4217	1.0867	1.0223	0.5375	1.0894	0.9042	0.791	0.7301	1.0138	1.6315	0.4547	0.3113	0.2963	0.8243	0.664	1	0.5509	0.6697	0.8674	1.5306	1.0868	1.2487	1.2543	0.713	1.1577	1.0517	1.0673	0.9293	2.3079
578	glycylleucine	Peptide	Dipeptide	34398	LC/MS Pos Early	100001258	3059	189.123	869-19-2	92843	C02155	HMDB00759	1.276	0.8081	1.146	0.5479	1.0556	1.0137	0.5257	0.838	1.1786	1.4052	1.0051	1	1.4326	1.2851	0.6631	1.2325	0.773	0.8305	1.1531	0.5407	0.8442	0.8192	1.5743	1.502	1.1623	0.9763	0.657	0.7969	0.6865
588	glycylvaline	Peptide	Dipeptide	18357	LC/MS Pos Early	100000487	2734	175.108	1963-21-9	97417		HMDB28854	0.5082	0.7332	1	0.5898	0.7625	0.9883	0.4383	0.77	0.8727	1.0037	1.2774	1.1114	1.2929	1.4807	0.5941	1.251	0.6727	0.5832	1.2541	1.005	1.4483	1.2336	1.8373	1.8954	1.1958	1.2317	0.7401	0.7495	0.8191
373	guanidinoacetate	Amino Acid	Creatine Metabolism	43802	LC/MS Pos Early	344	1937	118.061	352-97-6	763	C00581	HMDB00128	0.971	1.0484	2.5572	0.8569	1.0347	1.2158	0.8818	0.8295	1.0587	0.9636	0.9453	0.6999	0.795	1.0261	0.9051	1.3385	0.739	0.7744	1.2369	0.9035	1.1984	1.0324	1.0405	1.4389	0.9818	1.2638	1	0.8278	1.1456
3247	guanine	Nucleotide	Purine Metabolism, Guanine containing	32352	LC/MS Pos Early	172	2032	152.057	73-40-5	764	C00242	HMDB00132	1.7497	1.0662	1.4251	0.8017	0.8441	1.5687	1.4543	2.4901	1.8556	1.5333	0.5975	0.3608	0.7016	0.541	0.7545	1.1129	0.8225	1.2276	0.6088	1.0781	0.7469	1.1118	0.8121	0.8861	1.0994	0.8479	1	0.8446	1.544
3246	guanosine	Nucleotide	Purine Metabolism, Guanine containing	1573	LC/MS Neg	1099	1662	282.084	118-00-3	6802	C00387	HMDB00133	2.1105	1.0691	0.896	0.9065	0.9496	1.8095	1.2925	2.0518	1.3994	1.5389	1	0.6805	1.3447	0.7309	0.6433	1.3087	0.889	1.2831	0.8467	1.1354	0.6724	1.0262	0.5026	0.7542	0.9752	0.5357	1.0536	1.2827	0.9308
3380	gulonate*	Cofactors and Vitamins	Ascorbate and Aldarate Metabolism	46957	LC/MS Polar	100001586	2750	195.051	20246-53-1	9794176	C00257	HMDB03290	0.9677	1.4184	1.3469	0.8164	1.244	1.2811	1	0.9985	1.3262	1.2638	0.6738	1.44	0.9913	1.1278	0.5592	0.5759	0.9218	0.7817	1.3564	0.893	1.2958	1.0222	1.0907	1.1111	0.8958	0.8717	0.7565	0.5905	1.0586
1325	hexanoylcarnitine (C6)	Lipid	Fatty Acid Metabolism(Acyl Carnitine)	32328	LC/MS Pos Early	100000781	3308	260.186	6920-35-0	6426853		HMDB00705	1.0401	1.025	1.071	1.2004	1.1898	1.7271	0.722	1	0.7246	0.9312	0.849	1.1011	1.0187	0.4001	0.6364	1.2249	0.593	0.6681	0.6354	0.9835	0.5769	0.5246	0.8456	1.1756	1.2025	0.6664	1.1255	1.1854	1.1411
1312	hexanoylglycine	Lipid	Fatty Acid Metabolism(Acyl Glycine)	35436	LC/MS Neg	100001527	2900	172.098	24003-67-6	99463		HMDB00701	1.1241	2.6784	1.7389	1.1124	1	0.9549	0.9205	1.0769	0.6479	0.6963	0.9578	4.6752	3.8957	1.409	0.4443	0.9647	2.0988	3.1781	4.7945	0.8181	2.7934	0.879	0.6319	2.3802	1.1701	0.4275	0.6636	0.5953	0.6744
3450	hippurate	Xenobiotics	Benzoate Metabolism	15753	LC/MS Neg	100000014	2106.9	178.051	495-69-2	464	C01586	HMDB00714	0.8954	1.6794	2.2636	0.7939	0.7166	0.6959	0.705	0.7563	1.2566	0.8023	1.6767	0.7904	0.5508	0.4398	1.4925	1.2688	0.7981	1	2.1502	1.8537	8.6214	1.4477	4.1536	8.7114	0.8789	1.0559	0.6339	0.3687	1.3929
74	histamine	Amino Acid	Histidine Metabolism	1574	LC/MS Pos Early	354	3035	112.087	51-45-6	774	C00388	HMDB00870	0.9615	0.6905	0.6511	0.775	0.9098	0.5515	0.5355	1	0.9616	0.8434	1.0381	1.0916	1.0179	1.0291	1.0293	0.8995	1.0398	0.7617	0.9528	1.2454	0.9755	1.1079	1.2929	1.3441	1.4298	1.3371	1.1136	0.7283	1.2838
61	histidine	Amino Acid	Histidine Metabolism	59	LC/MS Neg	355	755.9	154.062	5934-29-2	6274	C00135	HMDB00177	1.0141	1.1158	0.9539	0.8687	1	0.8594	0.8752	0.9922	0.9797	0.9792	1.0436	1.1522	1.0638	1.0802	1.0605	1.2239	0.9919	0.7412	0.8835	1.0732	0.8025	0.8818	1.0831	1.2096	1.1546	1.0453	1.0747	0.8915	0.835
351	homoarginine	Amino Acid	Urea cycle; Arginine and Proline Metabolism	22137	LC/MS Pos Early	100000961	2882	189.135	156-86-5	9085	C01924	HMDB00670	0.9943	0.7151	1.0057	1.0897	0.9677	0.3265	0.8627	0.7613	0.583	0.4231	0.9325	0.5438	0.7246	0.3265	1.2719	1.0993	0.5786	0.4425	0.9649	1.4128	1.1946	1.9968	2.7303	1.4208	2.5637	6.6585	2.1778	1.0154	1.8379
352	homocitrulline	Amino Acid	Urea cycle; Arginine and Proline Metabolism	22138	LC/MS Pos Early	100000963	1908	190.119	1190-49-4	65072	C02427	HMDB00679	0.7544	0.9194	1.4631	0.9247	1	1.067	0.8314	1.2466	1.0519	0.8665	1.8753	1.1261	1.2532	0.8005	1.2029	0.9112	0.8143	0.6628	2.1175	0.9738	0.6889	1.0309	1.1914	2.7155	1.1522	0.9799	0.8665	0.7917	1.0742
364	trans-4-hydroxyproline	Amino Acid	Urea cycle; Arginine and Proline Metabolism	32306	LC/MS Pos Early	1001	1064	132.066	51-35-4	5810	C01157	HMDB00725	1.0285	1.1842	0.9171	1.1874	1.1463	1.0893	1.0536	1.1234	1.1671	1.0735	1	0.9494	0.9922	1.0487	0.7619	0.6451	1.0543	0.988	1.1096	0.8061	0.7662	0.9457	0.9192	0.8617	1.0411	0.9596	1.0317	0.7822	0.7765
334	hypotaurine	Amino Acid	Methionine, Cysteine, SAM and Taurine Metabolism	590	LC/MS Pos Early	358	724	110.027	300-84-5	107812	C00519	HMDB00965	1	1.2152	0.994	1.016	1.0005	0.941	0.949	1.3909	1.2085	0.8492	0.8646	1.302	1.0372	1.0162	0.671	2.9497	0.8341	0.6612	0.6851	0.7043	0.375	0.8401	1.2156	1.2042	1.2153	1.0608	1.1752	0.7691	0.9846
3191	hypoxanthine	Nucleotide	Purine Metabolism, (Hypo)Xanthine/Inosine containing	3127	LC/MS Neg	171	1291.2	135.031	68-94-0	790	C00262	HMDB00157	1.8085	0.9388	0.9594	0.7212	0.9687	1.4093	1	1.4073	0.9127	1.4834	1.207	1.0516	1.4	1.0976	0.7383	1.2527	1.2521	0.9563	0.8275	1.2438	0.6409	0.7268	0.7468	0.8494	1.0429	0.857	1.0253	0.9823	1.0652
72	imidazole lactate	Amino Acid	Histidine Metabolism	15716	LC/MS Pos Early	100000263	2040	157.061	14403-45-3	440129	C05568	HMDB02320	1.1675	1.1143	1.3579	0.7755	1.6004	1.2864	0.7274	1.3314	1.0331	1.1888	1.7761	1.455	1.606	0.8999	1.3911	1.3343	0.8448	0.8193	3.2873	0.8017	0.663	0.5606	0.6607	0.6995	0.976	0.6978	0.7217	0.5365	1
70	imidazole propionate	Amino Acid	Histidine Metabolism	40730	LC/MS Pos Early	100003434	2263	141.066	1074-59-5	70630		HMDB02271	0.2629	1.7594	2.1328	0.6032	1	0.377	0.7312	1.6061	2.7008	1.6527	3.3396	0.4581	0.2659	0.7061	1.1588	0.2289	0.3838	0.5595	0.5149	1.6316	2.7562	1.4627	0.6034	1.1918	0.8936	1.537	1.6784	0.4432	1.8898
211	indolelactate	Amino Acid	Tryptophan Metabolism	18349	LC/MS Neg	100000463	2286	204.067	832-97-3	92904	C02043	HMDB00671	0.2275	0.2275	0.2275	0.2275	0.2275	0.2275	0.2275	0.2275	0.2275	0.2541	0.8458	0.85	1.978	0.2275	0.6758	1.1626	0.8139	0.4757	1.2585	0.2275	2.2245	1.8103	1	2.1139	1.3231	0.6963	1.779	0.931	1.0836
196	indolepropionate	Amino Acid	Tryptophan Metabolism	32405	LC/MS Pos Early	100001083	3205	190.086	830-96-6	3744		HMDB02302	0.643	0.3762	0.3762	0.4957	0.5604	0.7011	0.9712	1.2527	1.3574	0.3762	1.3536	0.736	0.3762	1.5733	2.0014	0.7105	0.9417	1.2324	1.2545	1.1064	0.8675	1.0955	0.8239	0.4996	0.7002	1.1829	1.0288	1.3675	1.6539
3190	inosine	Nucleotide	Purine Metabolism, (Hypo)Xanthine/Inosine containing	1123	LC/MS Neg	361	1602.1	267.073	58-63-9	6021	C00294	HMDB00195	1.727	0.9721	0.9205	0.7883	0.9277	1.585	1.1049	1.679	1.2719	1.6077	1.2053	0.8608	1.3169	0.9264	0.7926	1.3911	1.109	1.2371	0.9724	1.3681	0.8182	0.9834	0.7282	0.8354	0.9279	0.7149	1.0699	1.1325	1
3189	inosine 5'-monophosphate (IMP)	Nucleotide	Purine Metabolism, (Hypo)Xanthine/Inosine containing	2133	LC/MS Neg	362	650	347.04	4691-65-0	8582	C00130	HMDB00175	0.8896	0.9067	0.7667	0.8554	0.955	1.0478	0.9634	1.1661	0.9065	0.9842	0.8404	1.1323	0.7858	1.1161	1.0122	1.0323	1.0365	0.8038	1	1.2031	0.9745	1.0975	1.2575	1.1066	1.1246	1.1711	0.9453	1.0469	0.9271
1557	inositol 1-phosphate (I1P)	Lipid	Inositol Metabolism	43849	LC/MS Polar	370	4785	259.022	573-35-3;106032-59-1	440194	C01177	HMDB00213	1.4528	1.2617	1.1649	1.0621	0.8572	1.4177	0.9591	1.2014	1.8011	1.8477	0.8169	0.5634	0.7243	1.0011	0.5294	0.8658	0.7455	0.9298	1.2349	0.8057	1.187	0.8258	0.9016	0.9489	0.9335	1.0013	1	1.0183	1.5758
872	Isobar: fructose 1,6-diphosphate, glucose 1,6-diphosphate, myo-inositol 1,4 or 1,3-diphosphate	Carbohydrate	Glycolysis, Gluconeogenesis, and Pyruvate Metabolism	46896	LC/MS Neg	100002180	551	338.989			C00354		0.5835	1.0824	0.7154	1.3192	1.0613	1.1932	0.412	1.4736	1.6983	1.1433	0.9292	0.9514	0.6277	1.0277	1.2699	1.4001	0.9677	1.1561	1.3433	0.6498	1.0832	1	1.2898	0.5526	0.5262	0.7583	0.6567	0.748	0.551
301	isobutyrylcarnitine (C4)	Amino Acid	Leucine, Isoleucine and Valine Metabolism	33441	LC/MS Pos Early	100001055	2810	232.154	25518-49-4	168379		HMDB00736	1.114	1.736	0.572	0.7877	0.7915	1.0305	0.3543	0.4718	0.6192	0.2661	0.6581	3.8316	1.0739	0.7717	0.4966	1.9675	0.4086	1.0954	1.1826	1.9233	0.4019	0.3042	1	1.2963	1.6739	0.7167	1.3211	1.2617	1.9069
1057	isocitrate	Energy	TCA Cycle	12110	LC/MS Polar	1206	4400	191.02	20226-99-7	1198	C00311	HMDB00193	0.3864	1.1309	0.8941	0.6004	1.7673	1.2029	0.8662	1.113	1.0103	0.9477	1	1.3564	1.7591	1.6882	1.3631	0.8917	1.0763	0.6044	0.6117	0.4991	0.5701	0.7104	2.1613	1.2556	1.3715	1.0262	0.6633	0.5355	0.5577
275	isoleucine	Amino Acid	Leucine, Isoleucine and Valine Metabolism	1125	LC/MS Pos Early	376	2800	132.102	73-32-5	6306	C00407	HMDB00172	1.0369	0.9123	0.9003	0.9169	1.009	0.8585	0.9146	0.9683	1.0114	1	1.1267	1.0026	1.0619	1.1208	0.9164	1.1845	1.096	0.8814	1.1064	1.2014	0.8146	0.9045	0.9345	1.2862	1.1971	1.1238	0.9305	0.8673	0.9377
612	isoleucylglycine	Peptide	Dipeptide	40008	LC/MS Neg	100003169	1992	187.109	868-28-0	342532		HMDB28907	0.9282	0.9118	1.2254	0.7021	0.953	0.8505	0.5792	1.0547	0.9372	1.1372	1.2927	1.1377	1.2885	1.1024	1.0092	1.214	1.4308	0.7801	1	0.8878	0.8344	0.6861	1.1825	1.4232	1.2969	1.3237	0.9733	0.7296	0.8522
252	isovalerylcarnitine (C5)	Amino Acid	Leucine, Isoleucine and Valine Metabolism	34407	LC/MS Pos Early	100001393	3085	246.17	31023-24-2	6426851		HMDB00688	1	2.067	0.7078	1.1315	0.7361	0.98	0.6627	0.7393	0.9033	0.7363	0.7511	3.7755	1.3524	0.9385	0.7259	1.9091	0.7063	1.0541	1.3665	1.523	0.6279	0.3515	1.1248	1.4965	1.4272	0.8146	1.1156	1.2377	1.7453
251	isovalerylglycine	Amino Acid	Leucine, Isoleucine and Valine Metabolism	35107	LC/MS Neg	100001452	1950	158.082	16284-60-9	546304		HMDB00678	1.06	1.2543	0.9686	1.0382	0.5915	1	0.9015	0.9862	1.1767	0.812	1.0896	1.9564	1.0153	0.918	0.6065	0.7273	1.0696	1.3302	2.0154	1.2603	1.7054	1.0739	0.5298	2.0059	0.7669	0.7048	0.5859	0.8929	0.7857
214	kynurenine	Amino Acid	Tryptophan Metabolism	15140	LC/MS Pos Early	100000265	2739	209.092	2922-83-0	161166	C00328	HMDB00684	0.5778	0.5507	0.9186	0.8443	0.744	0.6169	0.5759	0.6543	0.7302	0.8104	1.3347	1.0125	1.5393	1.4506	1	1.6942	0.9547	0.687	1.1025	1.1143	1.0705	1.5162	1.1881	1.5566	0.8163	1.2973	0.9998	1.2712	1.3749
882	lactate	Carbohydrate	Glycolysis, Gluconeogenesis, and Pyruvate Metabolism	527	LC/MS Neg	482	681.6	89.0244	79-33-4	612	C00186	HMDB00190	0.7636	0.9962	0.8546	0.9347	1	1.105	0.8129	1.0323	1.2634	1.073	0.9061	0.9827	0.894	1.038	1.0272	1.0479	0.8167	0.8918	1.2202	1.0686	1.048	1.1	1.4425	1.0921	0.9435	1.0972	0.8469	0.9178	0.9632
2273	lactosyl-N-stearoyl-sphingosine (d18:1/18:0)*	Lipid	Sphingolipid Metabolism	54980	LC/MS Pos Late	100010945	2906	890.656		10260120		HMDB11591	0.9204	0.8467	0.5291	0.5289	1.063	1.1106	0.4332	0.4332	1.0415	1.0083	1.3343	1.6045	0.6564	1.1509	1.2477	1.5773	0.9057	0.9917	0.9619	0.7099	1.1261	0.8797	1.7625	1.3609	1.4724	0.9548	0.7286	1.0463	0.7864
1331	laurylcarnitine (C12)	Lipid	Fatty Acid Metabolism(Acyl Carnitine)	34534	LC/MS Pos Late	100001392	1235	344.28	25518-54-1	10427569		HMDB02250	1.9292	1.1401	1.4132	1.8402	1.8462	2.4036	1	1.6978	1.0224	0.7398	0.6935	1.0756	0.471	0.1392	0.5602	0.8448	0.3474	0.492	0.4409	2.9146	0.7047	0.7289	0.6554	0.9822	1.1481	0.663	1.6991	2.2261	1.8658
241	leucine	Amino Acid	Leucine, Isoleucine and Valine Metabolism	60	LC/MS Pos Early	397	2864	132.102	61-90-5	6106	C00123	HMDB00687	1.0624	0.8999	0.8736	0.8758	0.998	0.824	0.9047	0.934	0.9797	1.011	1.2604	1.07	1.0596	1.2012	1	1.1927	1.1536	0.8275	1.0993	1.1421	0.8149	0.8416	1.0391	1.2968	1.209	1.1732	0.9261	0.8353	0.8869
630	leucylglycine	Peptide	Dipeptide	40045	LC/MS Neg	100003185	2050	187.109	686-50-0	79070		HMDB28929	0.675	0.9698	2.2966	0.5074	1.3345	0.5955	0.6126	0.9038	0.8681	1.067	1.6184	1.7917	1.7673	2.0289	1	1.1635	0.9025	1.0374	1.1648	0.8092	0.7773	0.8477	1.7809	1.385	1.4088	1.5591	0.7894	0.6268	0.7801
2233	lignoceroyl sphingomyelin (d18:1/24:0)	Lipid	Sphingolipid Metabolism	57330	LC/MS Pos Late	100006298	3437	815.7	60037-60-7				1.2603	1.175	1.02	0.5889	1.1682	1	0.8054	0.713	1.1108	1.318	0.6406	0.6157	0.622	0.878	0.6437	0.956	0.6806	0.6614	0.8838	1.1563	0.9348	1.0547	1.1933	0.9636	1.1607	1.0073	1.0661	1.0098	1.5117
1362	lignoceroylcarnitine (C24)*	Lipid	Fatty Acid Metabolism(Acyl Carnitine)	57515	LC/MS Pos Late	100015834	1603	512.467					0.897	1.3176	1.184	0.7527	2.1816	1.2196	0.392	0.392	0.7473	0.8355	0.392	0.392	1.4159	0.392	0.7971	0.392	0.392	0.5686	0.7772	1.4358	0.392	0.71	1.1384	1.0405	1.391	0.8715	1.1572	0.9595	1.6036
1138	linoleate (18:2n6)	Lipid	Polyunsaturated Fatty Acid (n3 and n6)	1105	LC/MS Neg	180	5535	279.233	60-33-3	5280450	C01595	HMDB00673	0.7685	0.5267	1.0794	0.1851	0.7215	0.6601	0.3882	0.8148	1.2254	1.0925	1	1.0863	0.7585	1.3488	0.5213	2.0921	1.2902	0.9093	1.7073	1.0038	1.0766	0.3681	1.5162	1.4857	0.8933	1.5827	0.8117	0.3775	1.8035
1140	linolenate [alpha or gamma; (18:3n3 or 6)]	Lipid	Polyunsaturated Fatty Acid (n3 and n6)	34035	LC/MS Neg	100001337	5450	277.217		5280934	C06426	HMDB03073	0.8041	0.5151	1.0906	0.2345	0.7882	0.6209	0.4082	1	1.4409	1.5925	1.1373	1.1751	0.5436	1.2744	0.4084	3.1378	1.5768	0.7734	1.6717	1.1	0.8801	0.3598	1.5623	1.6773	0.797	1.9209	0.6957	0.4004	2.1439
1338	linolenoylcarnitine (C18:3)*	Lipid	Fatty Acid Metabolism(Acyl Carnitine)	57511	LC/MS Pos Late	100015831	1310	422.326					1.226	1.1659	1.7492	1	1.4184	1.0818	0.5392	1.2769	0.6822	0.9613	1.7567	1.8183	0.549	0.2135	0.7715	1.4767	0.7609	1.1258	0.7344	2.0413	0.5258	0.3146	0.4152	1.0531	1.0741	0.5654	1.0029	0.9031	0.9971
1536	linoleoyl ethanolamide	Lipid	Endocannabinoid	52608	LC/MS Neg	100006726	6150	322.275	68171-52-8	5283446		HMDB12252	1.4128	0.7765	0.5549	0.4361	1.0734	1.3612	0.5041	0.7151	1.826	2.6555	0.9456	0.6382	0.6524	1.1158	0.5258	3.1937	1.8193	0.9084	1.3192	1.8576	0.7506	0.7212	1.2561	1.1598	1	1.4292	1.1983	0.7025	0.517
2152	linoleoyl-arachidonoyl-glycerol (18:2/20:4) [1]*	Lipid	Diacylglycerol	54955	LC/MS Pos Late	100010922	2566	658.541				HMDB07257	1.0445	1.0744	1.3959	0.4521	0.9818	0.4893	0.4517	1.004	0.7917	1.0209	1	1.2614	1.4037	0.5466	0.8694	1.3909	1.2314	1.221	1.3938	0.8452	0.8467	0.6254	0.9544	1.1217	0.9745	1.0296	0.8354	0.6747	1.1803
2153	linoleoyl-arachidonoyl-glycerol (18:2/20:4) [2]*	Lipid	Diacylglycerol	54956	LC/MS Pos Late	100010923	2624	658.541				HMDB07257	0.721	0.8147	0.885	0.3922	0.6113	0.5201	0.3485	0.694	0.5769	1	1.0448	1.3552	1.3606	0.8153	0.6433	1.4499	1.3181	1.3098	1.1541	0.962	1.0468	0.6996	1.3405	1.3318	1.4393	1.4813	1.0569	0.8361	2.3169
1337	linoleoylcarnitine (C18:2)*	Lipid	Fatty Acid Metabolism(Acyl Carnitine)	46223	LC/MS Pos Late	100003151	1430	424.342	36816-10-1	6450015		HMDB06469	1.0394	1.1804	1.2739	0.695	1.1505	0.9185	0.3719	0.8026	0.4504	0.6538	1.1684	1.6827	0.8335	0.2835	0.7174	1.3324	0.8315	1.0316	1.0359	1.6001	0.6211	0.2948	0.5698	1.1304	1.1697	0.4928	1.2264	1	1.2061
2661	linoleoylcholine*	Lipid	Fatty Acid Metabolism (Acyl Choline)	57463	LC/MS Pos Late	100015760	1388	366.337					1.0925	1.3	1	0.729	1.7388	2.2031	0.9514	0.713	0.4201	1.1193	0.9021	2.4605	1.4966	1.0046	0.4189	2.7708	0.5764	1.0809	1.3776	0.9219	0.5902	0.4189	0.5538	0.8555	1.7371	0.4189	0.8447	1.4023	0.5066
2159	linoleoyl-docosahexaenoyl-glycerol (18:2/22:6) [2]*	Lipid	Diacylglycerol	54950	LC/MS Pos Late	100010929	2468	682.541				HMDB07266	0.9089	0.9041	1.0438	0.7655	1.0357	0.9093	0.6946	0.9573	0.958	0.8681	1.0604	1.1983	1.0938	0.6355	0.8808	1.4927	1.0732	1.0483	1.1586	1.2792	1	0.9966	1.9398	2.1336	1.1977	1.0725	0.8313	0.816	0.9926
2156	linoleoyl-linolenoyl-glycerol (18:2/18:3) [1]*	Lipid	Diacylglycerol	54963	LC/MS Pos Late	100010926	2426	632.525				HMDB07249	1.0309	0.3615	0.9343	0.3615	0.5658	0.4851	0.534	1.1557	0.3615	0.3615	0.858	2.7897	1.0429	1.1566	0.7621	0.3615	2.4581	1.1206	0.9524	0.3615	0.7791	0.3615	0.3615	0.3615	1	1.3698	0.3615	0.3615	1.6731
2157	linoleoyl-linolenoyl-glycerol (18:2/18:3) [2]*	Lipid	Diacylglycerol	54964	LC/MS Pos Late	100010927	2478	632.525				HMDB07250	1.1164	0.4709	1.0452	0.3567	0.6131	0.4181	0.4316	1.029	0.4453	1.0973	0.9944	2.087	1.1126	1.158	0.5922	1.4434	1.7996	1.0648	1	0.5817	0.8149	0.3898	1.5163	1.1741	0.892	1.2452	0.6157	0.6019	2.2229
2154	linoleoyl-linoleoyl-glycerol (18:2/18:2) [1]*	Lipid	Diacylglycerol	54968	LC/MS Pos Late	100010941	2689	634.541				HMDB07248	1.2938	0.3921	0.8778	0.3999	0.561	0.5139	0.6258	1.1891	0.4234	0.3046	0.877	2.8564	1.2729	1.1267	1.0155	1.0447	2.0227	1.0628	0.898	0.7853	1.1842	0.3643	1.1365	1.0335	1.0499	1.5377	0.7932	0.604	1
2155	linoleoyl-linoleoyl-glycerol (18:2/18:2) [2]*	Lipid	Diacylglycerol	54969	LC/MS Pos Late	100010942	2760	634.541				HMDB07248	1	0.368	1.0918	0.3115	0.595	0.4207	0.3692	0.9307	0.6241	0.5264	0.7784	2.042	1.263	1.0919	0.6655	1.2986	1.6364	1.3865	1.3105	1.0085	1.7496	0.4097	1.6611	0.8258	1.2709	1.3405	0.8111	0.728	2.2247
83	lysine	Amino Acid	Lysine Metabolism	1301	LC/MS Pos Early	407	2850	147.113	56-87-1	5962	C00047	HMDB00182	1.0909	0.9923	0.8902	0.8147	1.0632	0.8311	0.8677	0.9663	0.8911	1	1.2055	0.9814	1.0359	0.9986	1.5064	1.1252	0.8476	0.7063	0.9468	1.1681	0.965	1.1316	1.6047	1.3181	1.4631	2.148	1.4435	0.9435	1.0869
1064	malate	Energy	TCA Cycle	1303	LC/MS Neg	409	615.6	133.014	6915-15-7	525	C00149	HMDB00156	1.0304	0.9384	0.9332	0.5102	1.4392	1.2532	0.7112	0.6381	0.8614	0.8106	1.1327	1.0799	1.5195	0.9949	0.5447	1.0079	0.6997	0.8895	1.1171	1.0823	1.0247	1.0847	0.9979	1.083	1.3554	0.7223	1.3671	1	0.9508
1227	maleate	Lipid	Fatty Acid, Dicarboxylate	20676	LC/MS Polar	100000707	2510	115.004	110-16-7	444266	C01384	HMDB00176	1.2223	0.901	1.1637	1.3492	0.9251	1.2906	1.0373	1.1406	1.0992	1.2652	0.7002	0.55	0.6346	0.6374	0.7357	0.7366	0.7397	0.9008	0.8279	56.6331	1.701	1.4793	0.7609	0.7613	0.9923	1	1.1695	1.928	1.7837
1289	malonylcarnitine	Lipid	Fatty Acid Synthesis	37059	LC/MS Pos Early	100001526	2086	248.113	853728-01-5	22833583		HMDB02095	0.7871	1.024	1.2179	0.712	1.2021	1.2834	0.8858	0.9882	1.1574	1	0.8996	0.9408	1.3137	0.9693	0.7827	1.2382	0.7708	0.6007	1.8482	1.1125	0.7724	0.912	1.3088	1.4978	1.1897	1.018	0.9815	0.9091	1.2117
926	maltohexaose	Carbohydrate	Glycogen Metabolism	35170	LC/MS Neg	100001448	1215	989.32	34620-77-4	439606	C01936	HMDB12253	0.6731	0.3051	0.3051	1	1.8379	0.8954	0.7134	0.5796	0.4324	0.7115	1.0464	1.2614	0.3051	1.2954	1.92	0.5272	0.5656	0.4875	1.1496	1.8353	2.8863	1.3795	1.3894	1.3404	0.8595	0.6123	0.3051	0.3051	1.5424
934	maltose	Carbohydrate	Glycogen Metabolism	15586	LC/MS Polar	913	3329.4	387.114	6363-53-7	10991489	C00208	HMDB00163	0.6747	0.6597	1.0458	0.8389	1.2349	1.0677	0.9825	0.7358	1.0616	0.9518	1.3568	1	0.7226	1.0661	1.0524	1.3707	0.805	0.9523	0.9849	1.213	1.6821	1.2049	1.3768	1.2128	0.9212	0.8115	0.6256	0.574	1.2224
929	maltotetraose	Carbohydrate	Glycogen Metabolism	15910	LC/MS Polar	100000275	5000	711.22	34612-38-9	446495	C02052	HMDB01296	0.2828	0.6558	0.414	0.8833	0.9676	0.6897	0.6279	0.6667	1.4063	1.0758	0.8583	1.0324	0.3338	1.08	1.3144	1.4439	0.8994	1.0964	1.1322	1.0812	0.8731	1.1959	2.5776	1.9191	1.0482	1.2236	0.4368	0.2899	0.2828
931	maltotriose	Carbohydrate	Glycogen Metabolism	44688	LC/MS Polar	100000276	4286.4	549.167	1109-28-0	439586	C01835	HMDB01262	0.4815	0.6064	0.7271	0.843	1.2423	0.945	0.7803	0.665	1.1577	0.9445	1.1859	1.0211	0.5547	1.1198	1.2614	1.3309	0.8274	0.9664	1.0399	1.2724	1.5938	1.3626	1.8653	1.3761	1	1.0457	0.6133	0.5188	0.7281
976	mannitol/sorbitol	Carbohydrate	Fructose, Mannose and Galactose Metabolism	46142	LC/MS Polar	100001740	2260	181.072		5780	C00794	HMDB00247	0.8101	1.0809	0.8004	0.9303	0.9749	1.2957	0.8543	1	1.2065	1.2124	0.9308	1.1515	1.0627	0.8889	1.0006	0.7753	1.4065	0.8069	0.9836	1.2751	1.2907	1.186	1.1316	1.0299	5.01	0.9444	0.8556	0.9125	0.834
977	mannose	Carbohydrate	Fructose, Mannose and Galactose Metabolism	584	LC/MS Polar	803	2200	179.056	3458-28-4	18950	C00159	HMDB00169	0.5337	0.8589	0.6407	1.2785	1.6735	1	0.8167	1.0036	2.2657	0.8932	2.0264	1.394	1.2892	0.7011	1.0181	2.0251	1.0094	0.4091	0.6441	3.0289	0.6089	1.2848	2.7135	2.4728	0.5459	0.5053	0.5222	0.5153	0.285
978	mannose-6-phosphate	Carbohydrate	Fructose, Mannose and Galactose Metabolism	1469	LC/MS Polar	294	4510	259.022	70442-25-0;104872-94-8	439198	C00275	HMDB01078	1.2436	1.1527	0.9756	0.6621	0.8933	1	0.5764	1.1585	1.5637	1.9593	0.8542	1	0.4101	1.2922	0.7213	1.5196	0.9067	1.1095	1.1797	0.9229	1.2473	0.8117	1.5645	1.3585	0.6095	1.2372	0.7011	0.9503	1.9172
1097	margarate (17:0)	Lipid	Long Chain Fatty Acid	1121	LC/MS Neg	891	5731	269.249	506-12-7	10465		HMDB02259	1.4073	0.5536	0.6754	0.4397	0.8146	0.9688	0.5778	1.1228	1.2579	1.7616	0.815	0.9461	0.6055	1.2326	0.5564	2.0581	1.6017	0.9613	1.2254	1.6167	1.2268	0.8482	1.5816	1	0.7854	1.4498	1.1119	0.6893	1.3669
1363	margaroylcarnitine*	Lipid	Fatty Acid Metabolism(Acyl Carnitine)	57512	LC/MS Pos Late	100004054	1424	414.358	106182-29-0			HMDB06210	1.0763	0.9397	1.2139	0.5677	1.2753	1.0319	0.4045	0.7007	0.4216	1	1.7449	1.2493	0.9855	0.3742	0.5963	1.4815	0.7613	1.224	1.0693	1.2567	0.5074	0.3182	0.588	1.1328	1.1255	0.4705	1.0156	0.8703	1.1869
1149	mead acid (20:3n9)	Lipid	Polyunsaturated Fatty Acid (n3 and n6)	35174	LC/MS Neg	100001472	5650	305.249	20590-32-3	5312531		HMDB10378	0.4853	0.3175	0.8325	0.2041	0.9992	1.0284	0.395	0.6489	1	1.652	1.1558	0.5633	0.6484	1.0245	0.4136	2.2315	0.7602	1.0012	1.416	1.431	1.7894	0.5604	1.8066	1.1457	1.5999	2.6711	1.3902	0.6067	0.9786
306	methionine	Amino Acid	Methionine, Cysteine, SAM and Taurine Metabolism	1302	LC/MS Pos Early	415	2526	150.058	63-68-3	6137	C00073	HMDB00696	1.1163	0.896	0.8881	0.8019	1.079	0.836	0.8244	1.064	1.078	1.0025	1.1376	0.9659	1.1238	1.0845	1	1.2392	0.9911	0.7782	1.0368	0.9864	0.7299	0.7339	1.2239	1.2911	1.242	1.1722	0.9745	0.7236	0.8566
310	methionine sulfone	Amino Acid	Methionine, Cysteine, SAM and Taurine Metabolism	44878	LC/MS Pos Early	100004635	1250	182.048	820-10-0	69961			0.1312	0.1312	0.1312	0.1312	0.1312	0.1312	0.1312	0.1447	0.1312	0.1312	1	0.5817	0.412	0.201	0.9905	0.1931	0.2976	0.2241	0.1648	1.3777	1.2225	1.363	1.7272	1.3319	1.3742	2.3585	1.6497	1.3232	1.6183
311	methionine sulfoxide	Amino Acid	Methionine, Cysteine, SAM and Taurine Metabolism	18374	LC/MS Pos Early	100000039	1272	166.053	3226-65-1	158980	C02989	HMDB02005	1.4688	0.9315	1	1.2945	1.072	1.0214	1.0854	1.2644	1.2323	0.999	0.7029	0.4433	0.4069	0.4793	0.9089	0.7243	0.7864	0.8786	0.8888	1.424	1.3465	1.0911	0.6975	0.7171	0.9346	1.1282	1.0975	1.4341	1.1137
3890	methyl glucopyranoside (alpha + beta)	Xenobiotics	Food Component/Plant	46144	LC/MS Pos Early	100005864	832	212.113					5.0074	4.3447	3.7124	5.464	5.7675	6.0095	4.2105	5.4901	6.8296	4.3805	0.0881	2.3177	2.4736	1	0.9329	3.016	3.1602	0.7193	0.9138	0.0668	0.0748	0.0774	0.0693	0.0652	0.1058	0.1057	0.0927	0.0955	0.0983
1309	methylmalonate (MMA)	Lipid	Fatty Acid Metabolism (also BCAA Metabolism)	1496	LC/MS Polar	418	3078.4	117.019	516-05-2	487	C02170	HMDB00202	1.508	0.5282	0.7309	1.2951	1.5755	0.5538	1.0074	0.714	0.5463	0.9579	0.7299	1.1796	0.9484	1.1689	0.9862	0.6291	1.2681	0.9926	0.8459	0.8429	1.4432	2.4069	1.6827	0.5282	1.4702	1.408	2.3218	1.1579	0.5837
1204	15-methylpalmitate	Lipid	Fatty Acid, Branched	38768	LC/MS Neg	100002945	5695	269.249		17903417			1.0908	0.521	0.6946	0.3872	0.7582	0.9935	0.4925	0.7201	1.009	1.5007	0.8161	1.0615	0.7161	1.1174	0.6082	1.9722	1.7046	1.2156	1.2785	1.2284	1.0381	0.5747	1.2018	1	0.7793	1.2158	0.919	0.6872	1.2347
3331	methylphosphate	Nucleotide	Purine and Pyrimidine Metabolism	37070	LC/MS Polar	100001805	3760.1	110.985	7023-27-0	13130		HMDB61711	0.9291	1.1128	1.1213	0.6846	0.9361	0.8769	0.6903	1.3647	1.3883	1.3681	1	1.0016	1.2151	1.2485	0.8842	1.1122	0.6993	0.9755	1.2335	0.6639	1.1369	0.7829	1.4238	1.1701	0.9774	0.9819	0.7409	0.7351	1.1198
1549	myo-inositol	Lipid	Inositol Metabolism	1124	LC/MS Polar	363	3506.3	225.062	87-89-8	892	C00137	HMDB00211	1	0.8877	0.8391	0.7267	0.9344	1.1614	0.7701	0.8611	1.1258	1.4336	0.8682	1.1761	0.9497	1.4034	0.9483	0.7386	1.1133	0.7893	0.7673	1.1998	0.9832	0.9922	1.2601	1.0646	1.3281	1.1618	1.1727	1.228	1.3784
1090	myristate (14:0)	Lipid	Long Chain Fatty Acid	1365	LC/MS Neg	519	5440	227.202	544-63-8	11005	C06424	HMDB00806	0.8103	0.8577	1.0962	0.5721	1.0748	0.9415	0.6427	0.7769	1.6862	1.5911	1.1319	0.809	0.7152	0.9198	0.6155	2.5634	1.2135	0.8839	1.4197	1.397	1.0464	0.6865	1.6511	1.5893	0.9919	1.6344	1	0.7121	2.3127
1091	myristoleate (14:1n5)	Lipid	Long Chain Fatty Acid	32418	LC/MS Neg	100001198	5346.9	225.186	544-64-9	5281119	C08322	HMDB02000	0.7872	0.9857	1.0564	0.5045	1.3629	1.0611	0.5752	0.5857	0.8354	1.7316	1.1471	1	1.1846	0.9922	0.5693	1.8685	1.2566	0.681	1.0973	1.396	0.7423	0.4754	1.0503	1.2155	1.0312	0.913	0.8577	0.8499	2.0809
1341	myristoleoylcarnitine (C14:1)*	Lipid	Fatty Acid Metabolism(Acyl Carnitine)	48182	LC/MS Pos Late	100006051	1316	370.295	889848-55-9	90659872			1.3511	1.1489	1.1569	1.3725	1.5717	2.0805	0.7084	1.2716	0.8465	0.8376	0.8799	1.181	0.5762	0.1821	0.564	1	0.5616	0.678	0.6735	1.8489	0.66	0.4824	0.6452	1.0326	1.1982	0.5885	1.3367	1.6915	1.4816
1332	myristoylcarnitine (C14)	Lipid	Fatty Acid Metabolism(Acyl Carnitine)	33952	LC/MS Pos Late	100001270	1350	372.311	18822-89-4	6426854		HMDB05066	1.269	1.1913	1.3545	0.958	1.4799	1.4633	0.5901	1	0.7023	1.0397	1.2288	0.9304	0.7712	0.2938	0.4967	1.1935	0.515	0.8036	0.8191	1.4648	0.5854	0.4313	0.703	1.1836	1.2713	0.5726	1.3446	1.1985	1.31
2188	myristoyl-linoleoyl-glycerol (14:0/18:2) [2]*	Lipid	Diacylglycerol	57408	LC/MS Pos Late	100015684	2720	582.509					1.1595	0.5638	0.9443	0.6538	0.8036	0.7059	0.5701	0.7859	0.6902	0.8828	0.6142	1.74	1.0435	1.2893	0.6317	1.6152	2.151	1	0.8921	1.0445	1.4652	0.8496	1.7374	1.4573	1.5109	1.647	1.1272	0.9244	2.987
384	N('1)-acetylspermidine	Amino Acid	Polyamine Metabolism	57689	LC/MS Pos Early	187	3075	188.176	14278-49-0	496	C00612	HMDB01276	1.2905	1.0324	0.9677	0.5322	1.0078	0.7145	0.6234	0.6625	1.1102	1.1034	0.8888	1.1512	1.0515	1.1598	0.8938	1.1207	0.9021	0.8114	1.1564	0.9051	1.1468	0.9317	1.513	1.3445	0.7385	1	0.8249	0.5971	1.2942
3357	N1-Methyl-2-pyridone-5-carboxamide	Cofactors and Vitamins	Nicotinate and Nicotinamide Metabolism	40469	LC/MS Neg	100001468	1668	151.051	701-44-0	69698	C05842	HMDB04193	0.7825	0.7613	0.9183	0.7498	0.6284	0.7483	0.8898	1.4289	0.7075	1.3598	1.3649	1.9361	0.9918	1.4937	1.0222	1.1245	1.583	0.9236	1.142	1.1875	1.2631	1.1024	0.9488	1.3023	1	0.8043	0.7217	1.0137	0.7644
3358	N1-Methyl-4-pyridone-3-carboxamide	Cofactors and Vitamins	Nicotinate and Nicotinamide Metabolism	57584	LC/MS Pos Early	100001469	1260	153.066	769-49-3	440810	C05843	HMDB04194	0.592	0.8821	1.0651	0.8962	0.7818	0.735	0.9631	1.0604	0.8632	1.1679	1.3995	1.481	1.1266	1.1371	1.3312	0.9915	1.4082	1.0414	1.5068	0.7114	1.3568	0.9663	1.1834	1.5062	0.866	1	0.8342	0.7733	0.8135
90	N6,N6,N6-trimethyllysine	Amino Acid	Lysine Metabolism	1498	LC/MS Pos Early	189	2825	189.16	23284-33-5	440120	C03793	HMDB01325	0.8466	1	0.7766	0.8346	0.8214	0.8156	0.8366	1.0777	1.0006	0.7794	1.0663	1.117	1.3191	0.9825	1.502	1.1295	0.9757	0.6946	1.1546	1.1544	0.954	0.9632	1.2312	1.1895	1.2912	1.8714	1.1939	0.7474	0.9693
85	N6-acetyllysine	Amino Acid	Lysine Metabolism	36752	LC/MS Neg	100001734	1059	187.109	692-04-6	92832	C02727	HMDB00206	0.9494	1.0669	0.9282	1	0.9772	0.8574	0.996	1.0367	0.7996	1.006	0.7952	0.9286	0.7003	0.7415	0.9139	0.7926	1.046	0.6157	0.6498	1.5331	1.0072	1.5377	1.5272	1.3442	1.9631	1.9138	1.5851	1.346	1.49
1049	N6-carboxymethyllysine	Carbohydrate	Advanced Glycation End-product	36713	LC/MS Pos Early	100001768	2500	205.118	5746-04-03	123800			0.8894	1.2747	1.9075	1	1.4549	0.8871	0.6754	1.2561	1.8299	0.9173	1.0958	0.9994	1.0633	1.3474	1.2516	0.8374	0.6933	0.7296	0.9145	1.2811	1.5906	1.0204	1.2793	1.6665	0.6987	0.998	0.9554	0.5288	0.7615
30	N-acetylalanine	Amino Acid	Alanine and Aspartate Metabolism	1585	LC/MS Neg	1110	861.2	130.051	97-69-8	88064	C02847	HMDB00766	1.3447	1.0682	0.9186	0.9153	0.9725	1.1095	0.8308	1.4037	1.0404	1.2364	1	1.4729	1.1194	1.3563	0.9133	1.4448	1.2255	0.7642	0.9615	1.1296	0.7974	0.9026	0.9411	1.0523	1.0905	0.9522	0.8652	0.9561	0.9508
357	N-acetylarginine	Amino Acid	Urea cycle; Arginine and Proline Metabolism	33953	LC/MS Pos Early	100001266	2245	217.13	155-84-0	67427	C02562	HMDB04620	0.7643	0.8908	0.9441	0.7015	0.6474	1.0133	0.9539	0.9478	0.9117	0.9051	1.178	1.094	1.3187	0.9958	1.0493	1.2028	1	0.8105	1.297	1.0482	1.0702	0.9552	1.3724	1.1769	1.0782	1.5747	0.9999	0.9164	1.2593
39	N-acetylasparagine	Amino Acid	Alanine and Aspartate Metabolism	33942	LC/MS Pos Early	100001257	785	175.071	4033-40-3	99715		HMDB06028	1.3695	1.0343	1.1408	1.1189	1.3805	1.0001	1.3094	1.3669	1.11	0.9083	0.5666	0.7337	0.5028	0.8324	0.9083	0.8212	1.1415	0.7065	0.7597	1.335	1.1615	0.9786	0.712	0.7541	0.6255	1	0.8761	1.0203	1.0554
35	N-acetylaspartate (NAA)	Amino Acid	Alanine and Aspartate Metabolism	22185	LC/MS Pos Early	100000787	880	176.055	997-55-7;997-55-7	65065	C01042	HMDB00812	1.1124	0.8626	0.7843	0.4995	0.98	0.9126	0.7778	0.5169	1.0035	1.1683	0.8061	0.6583	0.7366	1.1899	0.7092	1.2387	0.7816	0.724	1	1.4873	0.9965	1.2502	1.4011	1.1358	1.2364	1.3796	1.1448	1.1361	1.8131
50	N-acetyl-aspartyl-glutamate (NAAG)	Amino Acid	Glutamate Metabolism	35665	LC/MS Pos Early	100001612	1035	305.098	3106-85-2	5255	C12270	HMDB01067	1.1284	1	0.9261	0.6144	1.0554	0.9895	0.8839	0.6938	1.0645	1.1089	0.7178	0.7926	0.8785	1.4796	1.2326	1.2668	1.0096	0.6921	0.9481	1.3116	0.7566	1.0524	1.4597	1.11	0.9933	1.2616	0.9876	0.8387	1.4739
439	N-acetylcarnosine	Peptide	Dipeptide Derivative	43488	LC/MS Pos Early	100004046	2141	269.124	56353-15-2	9903482		HMDB12881	1.091	1.135	1.4039	1.4129	1	1.1087	1.3181	2.0994	1.5145	0.7914	0.8278	1.075	1.33	0.8753	1.452	1.0633	1.1592	0.7884	1.9679	0.3726	0.628	0.4185	0.2633	0.1828	0.2159	0.3262	0.2182	0.1795	0.3766
1028	N-acetyl-glucosamine 1-phosphate	Carbohydrate	Aminosugar Metabolism	15741	LC/MS Polar	1212	4052	300.049	31281-59-1	440364	C04256	HMDB01367	0.6206	0.35	0.8205	0.35	0.9069	1.0393	0.6704	0.8607	0.828	0.9607	0.9404	1.1824	1.1906	1.7044	0.6611	1.1305	0.5847	0.6063	1.2892	0.895	1.2331	1.0751	1.6812	1.8239	1.0683	1.3286	1.4095	0.9525	1.4019
1048	N-acetylglucosamine/N-acetylgalactosamine	Carbohydrate	Aminosugar Metabolism	46539	LC/MS Pos Early	100006435	715	222.097		24139		HMDB00215	1.2678	0.9751	0.9047	0.7717	1	0.938	0.9401	0.6934	0.7285	1.1542	0.986	0.9148	1.1314	0.9059	0.7385	0.9936	1.2689	0.8178	1.0475	1.0729	1.1034	1.265	1.3919	0.7335	1.3789	1.1231	1.4067	1.2997	1.2365
1045	N-acetylglucosaminylasparagine	Carbohydrate	Aminosugar Metabolism	48149	LC/MS Pos Early	1215	1212	336.14	2776-93-4	123826	C04540	HMDB00489	0.7905	0.8254	0.9508	0.6574	0.9307	0.6574	0.6574	0.8303	1.0122	0.7187	0.9882	0.7416	0.909	1.2349	1.0574	1.06	0.9764	0.6574	1.0631	1.1592	1.0957	1.0118	1.3078	1.2072	1.1234	1.3274	0.7468	0.8791	1.1648
42	N-acetylglutamate	Amino Acid	Glutamate Metabolism	15720	LC/MS Pos Early	100000282	1050	190.071	5817-08-03	70914	C00624	HMDB01138	1.4762	0.8457	0.795	0.572	0.9078	0.8785	0.6952	0.5295	1	1.7323	0.5406	1.5441	0.6768	2.393	0.4627	1.0536	1.7363	0.6333	0.8925	0.9793	1.1708	1.0905	1.2308	1.1224	1.095	1.2472	1.1347	0.9113	2.5839
43	N-acetylglutamine	Amino Acid	Glutamate Metabolism	33943	LC/MS Pos Early	100001253	845	189.087	2490-97-3	182230	C02716	HMDB06029	1.2915	1.4322	2.0075	1.1067	1.4781	1.4006	1.0946	1.371	1.453	1.2135	0.918	1.0052	1	0.9507	0.9223	0.9055	1.001	0.7924	1.2542	0.7862	1.2332	0.9356	0.9412	0.9698	0.7373	0.9184	0.7164	0.7713	0.872
2	N-acetylglycine	Amino Acid	Glycine, Serine and Threonine Metabolism	27710	LC/MS Pos Early	100001006	826	118.05	543-24-8	10972		HMDB00532	0.5428	0.8869	0.6424	0.9757	0.9464	0.7962	1.1853	0.8002	0.6777	0.6545	0.9806	3.0376	2.5684	2.0663	0.8348	1.5559	2.6771	1.4445	1.6924	0.9094	1	1.2801	0.7825	1.4151	1.3943	0.9538	1.153	1.1683	1.2592
64	N-acetylhistidine	Amino Acid	Histidine Metabolism	33946	LC/MS Pos Early	100001293	2065	198.087	39145-52-3	75619	C02997	HMDB32055	1.5853	1.6062	1.5684	0.6145	1.0812	1.1827	1.0235	0.7	1.1988	0.9765	0.6145	0.8671	0.6145	1.1715	0.8718	0.6145	0.6428	0.6145	3.2683	0.6145	0.8462	0.6347	0.7027	1.4985	0.6145	0.6145	0.6145	0.6599	0.6145
242	N-acetylleucine	Amino Acid	Leucine, Isoleucine and Valine Metabolism	1587	LC/MS Neg	1082	2400	172.098	1188-21-2	70912	C02710	HMDB11756	1	1.2901	1.3413	1.1147	0.7985	0.7578	1.0015	1.0248	1.375	0.9321	0.9352	1.3168	0.8889	1.059	0.7613	1.267	1.0721	1.005	0.8599	1.1131	1.0311	0.8667	0.7524	1.1231	0.7272	0.8115	0.7307	0.8449	0.7912
307	N-acetylmethionine	Amino Acid	Methionine, Cysteine, SAM and Taurine Metabolism	1589	LC/MS Neg	1083	1787	190.054	65-82-7	448580	C02712	HMDB11745	1.0967	0.8259	1.087	0.6229	0.9182	0.6247	0.6375	1.3089	0.8079	1.014	1.2889	1.697	1.3779	1.5143	0.9791	1.5041	1.637	1	0.9949	0.5574	0.4772	0.4534	1.055	1.1148	1.1821	1.1057	0.6096	0.4591	0.5659
312	N-acetylmethionine sulfoxide	Amino Acid	Methionine, Cysteine, SAM and Taurine Metabolism	45428	LC/MS Pos Early	100005463	880	208.064	108646-71-5	193368			1.5986	0.8602	1.2887	1.1205	1.143	1.1261	0.8873	1.7643	1.0452	1.2742	1	0.6815	0.6719	0.6035	0.9451	0.9873	1.324	1.2791	1.1922	0.8605	1.3748	0.8271	0.6417	0.6477	0.8483	1.3506	0.7471	1.0659	0.9525
1034	N-acetylneuraminate	Carbohydrate	Aminosugar Metabolism	32377	LC/MS Polar	1162	3072.6	308.099	131-48-6	439197	C00270	HMDB00230	0.7498	0.7668	1.0532	0.7743	0.8942	1.0645	0.7743	0.8987	0.9902	1.0018	1	0.6974	0.725	0.7482	0.7022	1.0186	0.6651	0.8321	0.8406	1.6372	1.2046	1.2758	1.1465	1.2617	1.3468	1.3281	1.288	1.1492	1.384
110	N-acetylphenylalanine	Amino Acid	Phenylalanine Metabolism	33950	LC/MS Neg	100001256	2597	206.082	2018-61-3	74839	C03519	HMDB00512	1.1436	1.1014	1.7576	1.3218	1.1135	0.9554	1.0065	1.0457	1.4884	1.2432	0.9124	0.8816	0.7784	0.7376	0.9973	1.2631	0.7942	0.8911	0.8327	1.2939	1.3288	0.9846	0.9355	1.1559	0.9716	1	0.9444	0.9604	1.0188
10	N-acetylserine	Amino Acid	Glycine, Serine and Threonine Metabolism	37076	LC/MS Pos Early	100001851	811	148.06	97-14-3	65249		HMDB02931	1.0725	1.06	0.8246	1.0008	0.9472	0.8837	1.0582	1.2216	1.1705	0.8825	1	1.1452	1.0844	1.1086	1.3849	1.3502	1.2284	1.0317	1.0585	0.7827	0.7371	0.6835	0.6599	0.8231	0.7801	0.9384	0.7834	0.7172	0.6989
336	N-acetyltaurine	Amino Acid	Methionine, Cysteine, SAM and Taurine Metabolism	48187	LC/MS Neg	100005466	800	166.018		159864			1.6604	1.2253	1.4138	1.4376	0.9907	1.4898	1.2564	1.786	1.7006	1.6151	0.727	0.6199	0.7428	0.576	0.8973	0.804	0.7718	0.8498	1	1.3704	1.2733	1.2482	0.5918	0.6397	0.8075	0.9787	0.9805	1.29	1.1246
17	N-acetylthreonine	Amino Acid	Glycine, Serine and Threonine Metabolism	33939	LC/MS Neg	100001274	821.6	160.062	17093-74-2	152204			1.2773	1.137	0.8896	1.0397	0.8226	1.1654	1	1.5763	1.2611	1.0797	0.8958	1.2981	1.1309	1.191	1.1257	1.1737	1.3408	0.845	1.0541	0.9106	0.5707	0.6641	0.5544	0.6763	0.7366	0.7037	0.5873	0.6465	0.583
3342	nicotinamide adenine dinucleotide (NAD+)	Cofactors and Vitamins	Nicotinate and Nicotinamide Metabolism	5278	LC/MS Neg	1310	1434	662.102	53-84-9	5893	C00003	HMDB00902	0.4569	1	0.4441	0.8595	0.6639	0.5066	0.6839	1.1455	0.4067	0.5009	1.0052	2.8243	2.1032	1.3584	1.2905	1.0633	1.3485	0.3841	0.568	1.2086	0.8946	1.418	1.8745	1.8482	1.3221	1.1494	0.7794	0.395	0.4972
2218	N-behenoyl-sphingadienine (d18:2/22:0)*	Lipid	Sphingolipid Metabolism	57372	LC/MS Pos Late	100015624	3911	620.598					0.9888	1.1381	1.1409	0.6862	1.2261	1.1133	0.7618	0.72	0.8974	1.5127	0.6791	1.0621	1.0048	1.285	0.6791	0.9903	1.2584	0.6968	0.9952	0.9449	0.9695	0.7142	1.2474	1.0115	0.9635	1.2538	1.203	0.9626	1.3734
360	N-delta-acetylornithine	Amino Acid	Urea cycle; Arginine and Proline Metabolism	43249	LC/MS Pos Early	100004523	1877	175.108		9920500			0.9658	1.1454	1.5089	1.1036	1.5732	1.1511	1.2419	1.4475	1.5213	1.2201	1.4867	0.9521	0.8727	0.7876	0.7839	0.5716	0.6581	0.6832	1.4372	0.7596	0.8445	0.9054	0.9522	2.2855	1.0074	1	0.7713	0.8541	1.0274
1364	nervonoylcarnitine (C24:1)*	Lipid	Fatty Acid Metabolism(Acyl Carnitine)	57531	LC/MS Pos Late	100015846	1602	510.452					1.1141	0.9408	1.1314	0.3861	1.6254	1.0592	0.3861	0.6393	0.3861	0.5948	1.3876	0.8869	2.191	0.3861	0.3861	0.6857	0.3861	1.8475	0.8721	1.3155	0.399	0.3861	0.8954	0.3861	1.1934	0.463	1.6088	0.7151	1.4417
216	N-formylanthranilic acid	Amino Acid	Tryptophan Metabolism	43549	LC/MS Polar	100004561	900	164.035	3342-77-6	101399	C05653	HMDB04089	1.0824	1.3776	0.6309	1.5842	0.9578	0.9481	0.9272	1.161	1.1647	1	0.5227	0.4344	0.4185	0.4772	1.1468	0.7976	0.6862	0.8388	1.1863	1.5372	2.6035	1.6604	0.8797	0.4602	0.5376	1.766	1.1988	1.6698	2.2607
308	N-formylmethionine	Amino Acid	Methionine, Cysteine, SAM and Taurine Metabolism	2829	LC/MS Neg	194	1543.8	176.039	4289-98-9	439750	C03145	HMDB01015	1.394	1.4842	1.1741	0.8624	1.1774	1	0.9222	1.5189	1.2893	1.122	0.9369	1.9592	1.4033	1.4744	1.1792	1.1955	1.4059	0.8053	1.0729	0.8911	0.6044	0.6546	0.819	0.9151	0.9547	0.6732	0.6323	0.4924	0.6624
174	N-formylphenylalanine	Amino Acid	Tyrosine Metabolism	48433	LC/MS Neg	100006056	2360	192.067	13200-85-6	759256			2.2309	0.7447	1.5991	1.5838	0.9942	1.2154	1.0895	1.2701	1	1.1277	0.4883	0.2672	0.3606	0.3961	0.8058	0.8225	0.8421	0.8522	0.6128	1.7992	1.2163	0.9831	0.256	0.4273	1.1275	1.1919	1.2141	1.9088	1.5434
3814	N-glycolylneuraminate	Xenobiotics	Food Component/Plant	37123	LC/MS Pos Early	100001491	636	326.108	1113-83-3	123802	C03410	HMDB00833	1.1439	1.023	1.9691	0.7495	1.1856	1.2998	1.0364	1.5359	1.0451	1.3082	1.1417	0.794	0.8597	0.6388	0.9047	0.8504	0.7834	0.7392	0.786	1.2139	0.843	0.7365	0.7587	0.9034	1	1.0426	0.9941	1.0753	1.0864
3338	nicotinamide	Cofactors and Vitamins	Nicotinate and Nicotinamide Metabolism	594	LC/MS Pos Early	432	1942	123.055	98-92-0	936	C00153	HMDB01406	0.8982	0.9935	1.0777	0.914	1.0935	1.01	1	1.0264	1.023	1.0336	0.9951	0.9928	0.9553	1.0025	0.8939	0.9552	0.9472	0.8751	1.0485	0.9987	1.0343	1.0399	1.0452	1.0742	1.0027	1.0155	0.9499	0.9304	0.972
3349	nicotinamide N-oxide	Cofactors and Vitamins	Nicotinate and Nicotinamide Metabolism	39582	LC/MS Pos Early	100002763	877	139.05	1986-81-8	72661		HMDB02730	0.4289	0.6331	0.4394	0.4455	0.5348	0.5846	0.7792	0.8247	0.7519	0.5838	1.482	1.3163	1.0409	1.1693	1.2024	0.293	1.9247	1.256	1.4833	0.473	1.199	1.0119	1.05	1.2052	1.126	1.2461	0.8477	0.9707	1
3341	nicotinamide riboside	Cofactors and Vitamins	Nicotinate and Nicotinamide Metabolism	33013	LC/MS Pos Early	100001310	2040	255.098	1341-23-7	439924	C03150	HMDB00855	1.0755	1.0647	1.446	0.2444	1.3818	1.4234	0.5608	0.2444	0.5966	1.4452	3.9559	1.0886	4.6656	0.6422	0.3468	1.1679	0.2444	2.4316	1.6691	1.0132	0.9427	0.7216	0.2444	0.9798	0.9868	0.5025	0.8445	0.5416	0.5607
31	N-methylalanine	Amino Acid	Alanine and Aspartate Metabolism	37069	LC/MS Pos Early	100001823	1536	104.071	600-21-5	5288725	C02721	HMDB01906	0.5827	1.0594	0.6094	1.1123	0.962	1.0196	0.6183	1.515	1.2312	0.6304	0.9147	0.2285	0.7074	0.8774	0.7755	0.2285	1.3262	1.1286	0.6176	0.9889	1.0111	0.761	1.3201	1.1499	0.6428	1.4391	1.0494	1.0558	1.1113
54	N-methyl-GABA	Amino Acid	Glutamate Metabolism	39577	LC/MS Pos Early	100003152	2109	118.086	1119-48-8	70703	C15987		0.737	0.6441	1.0107	0.6186	0.8685	0.8536	0.595	1.0552	1.0544	1.0447	1.0774	1.3055	0.687	1.5868	0.5821	0.3521	0.9995	0.5961	0.8663	1.2631	2.1369	1.412	1.4695	1.7731	0.9154	1.3986	1	0.7411	1.3828
369	N-methylproline	Amino Acid	Urea cycle; Arginine and Proline Metabolism	37431	LC/MS Pos Early	100001956	1335	130.086	475-11-6	557			1.3157	1.8737	1.2478	1.141	1.3247	1.4768	1.1127	1.6277	1.6696	1.5076	1.0436	0.9268	0.8781	0.7743	1.0825	0.4003	0.6904	0.5738	0.636	0.7277	1	0.8135	0.9186	0.8709	0.9164	1.1996	0.8965	0.8153	1.2655
371	N-monomethylarginine	Amino Acid	Urea cycle; Arginine and Proline Metabolism	43586	LC/MS Pos Early	100004488	2845	189.135	53308-83-1	132862	C03884	HMDB29416	0.6963	0.7788	0.6455	0.6556	0.9205	1.0709	0.8048	1.131	0.7547	0.9339	1.8622	0.6456	1.0383	0.2876	1.454	1.1226	0.8671	0.2876	0.3292	1.3057	1.4536	0.9617	1.9032	1.9766	1.3487	2.59	2.4393	0.6062	1.0599
1532	N-oleoyltaurine	Lipid	Endocannabinoid	39732	LC/MS Neg	100003119	5610	388.253	52514-04-2	6437033			1.0276	0.6757	1.4425	0.3467	0.7898	1.2466	0.5964	1.2658	2.0707	1.8433	0.5959	0.4434	0.4365	0.683	0.4689	2.3353	1	0.7915	3.104	1.8685	1.0442	0.7555	1.0754	1.9014	0.7882	1.2952	0.8483	0.5653	1.5136
1109	nonadecanoate (19:0)	Lipid	Long Chain Fatty Acid	1356	LC/MS Neg	892	6068	297.28	646-30-0	12591	C16535	HMDB00772	1.2736	0.6287	0.6681	0.4505	0.7588	1.1271	0.5459	0.8133	1.3314	1.3679	0.9667	1.1774	0.8976	1.4722	0.6251	2.8692	1.9217	1.0315	1.5094	1.4427	0.9092	0.6728	1.148	1	0.8146	1.1029	0.9277	0.6066	1.4199
2216	N-palmitoyl-sphinganine (d18:0/16:0)	Lipid	Sphingolipid Metabolism	52604	LC/MS Pos Late	100009028	3090	540.535	5966-29-0	5283572		HMDB11760	1.3077	0.8853	1.0814	0.6027	1.2643	0.8597	0.6937	1.1856	0.9114	0.9438	0.9307	1.2369	0.9142	1.2566	0.7774	0.8728	1.0988	0.9049	1.3032	1.2053	0.7701	0.8352	1.1386	1.2402	1.4256	1.1725	1	0.7818	1.1632
2256	N-palmitoyl-sphingosine (d18:1/16:0)	Lipid	Sphingolipid Metabolism	44877	LC/MS Pos Late	1518	2893	538.519	24696-26-2	5283564		HMDB04949	1.0592	0.9735	0.9587	0.6426	1	0.8947	0.6504	1.0171	0.954	1.0898	0.9074	1.2165	0.9637	1.1595	0.7068	1.0794	1.213	0.8897	0.9801	1.1688	0.8269	0.8409	1.279	1.252	1.5168	1.2527	1.0291	0.9155	1.2201
1534	N-palmitoyltaurine	Lipid	Endocannabinoid	39835	LC/MS Neg	100003239	5560	362.237	83982-06-3				0.9782	0.9716	2.0527	0.454	1	1.4921	0.6213	1.4507	3.0332	1.6117	0.7907	0.3806	0.5401	0.6151	0.4677	3.3629	0.7376	0.708	3.3319	1.6364	1.0958	0.874	1.3554	3.2169	0.7689	1.463	1.1905	0.571	1.4649
2300	N-stearoyl-hexadecasphingosine (d17:1/18:0)*	Lipid	Sphingolipid Metabolism	57433	LC/MS Pos Late	100015736	3055	552.535					0.8228	0.9466	0.8388	0.792	0.972	1	0.8826	0.851	1.0865	0.9695	1.0669	1.2018	1.0033	0.961	0.9033	1.5077	1.1041	0.9253	1.058	1.0552	0.9296	0.9281	1.417	1.3179	1.6392	1.3745	1.1153	1.0482	0.9568
2259	N-stearoyl-sphingadienine (d18:2/18:0)*	Lipid	Sphingolipid Metabolism	57417	LC/MS Pos Late	100015632	2846	564.535					0.934	1.0777	0.9981	0.8324	1.0117	1.122	0.9337	1	1.1896	1.1959	0.9096	0.9855	0.9131	0.863	0.8055	1.0185	0.9566	0.9824	1.0998	1.0377	1.0304	0.9409	1.1635	1.023	1.2569	1.1944	0.9469	1.0479	0.9224
2258	N-stearoyl-sphingosine (d18:1/18:0)*	Lipid	Sphingolipid Metabolism	54979	LC/MS Pos Late	1547	3392	566.551	104404-17-3	5283565		HMDB04950	0.9288	1.1097	0.9814	0.8216	1.0585	1.0374	0.9311	1.0238	1.1659	1.0308	1.0371	1.0545	1.0344	0.8176	1	1.1621	0.9376	0.8983	0.9988	0.963	0.8484	0.8776	1.1234	1.0709	1.1001	1.0411	0.8931	0.9453	0.8215
1533	N-stearoyltaurine	Lipid	Endocannabinoid	39730	LC/MS Neg	100003240	5782	390.268	63155-80-6	168274			1.4004	0.7296	0.6741	0.3776	0.8276	1.2999	0.4014	1.1315	1.9926	1.6952	0.7212	0.3182	0.521	0.4936	0.5494	1.4742	0.763	0.7817	1.3604	2.2991	1	1.1582	1.4726	1.5098	0.6699	1.5485	1.5061	0.8734	1.2145
108	N-trimethyl 5-aminovalerate	Amino Acid	Lysine Metabolism	57687	LC/MS Pos Early	100015962	2186	160.133					0.8173	0.8817	0.8153	0.8164	1.0397	1	0.7075	1.1344	0.8224	0.8905	1.4458	0.7836	0.6594	0.6727	1.2329	0.5784	0.4635	0.6508	0.6406	1.1744	4.4935	1.5444	3.0651	3.079	1.5218	1.4842	1.1369	1.5648	1.7477
1326	octanoylcarnitine (C8)	Lipid	Fatty Acid Metabolism(Acyl Carnitine)	33936	LC/MS Pos Late	100001247	950	288.217	3671-77-0	123701	C02838	HMDB00791	1.0904	1.0574	1.0619	1.1296	1.352	1.6036	0.6484	1	0.7135	0.745	0.8681	1.0115	1.0394	0.3557	0.588	0.9723	0.5976	0.7987	0.649	1.0654	0.5964	0.5989	0.9187	1.1377	1.1217	0.5569	1.1735	1.1868	1.0117
1128	oleate/vaccenate (18:1)	Lipid	Long Chain Fatty Acid	52285	LC/MS Neg	100008930	5655	281.249					0.7371	0.4174	0.8576	0.2101	0.7334	0.6681	0.4038	0.5976	0.9899	1.3574	1.0238	0.9829	0.7416	1.2561	0.4961	1.7494	1.3651	1.0677	1.3712	1.066	1.2638	0.4421	1.6155	1.1877	1.0335	1.7269	1	0.4619	1.8065
1521	oleoyl ethanolamide	Lipid	Endocannabinoid	38102	LC/MS Neg	1137	6450	324.291	11-58-0;111-58-0	5283454		HMDB02088	0.8737	0.6188	0.5082	0.4473	0.76	1.0136	0.4944	0.8478	1.1409	2.1467	0.9291	0.5928	0.4783	0.9661	0.43	2.656	1.5387	1.0848	1.0772	2.7699	1	1.0233	1.6274	1.4067	1.0446	1.5136	1.2269	0.6481	0.7579
2151	oleoyl-arachidonoyl-glycerol (18:1/20:4) [2]*	Lipid	Diacylglycerol	54961	LC/MS Pos Late	100010937	2990	660.556				HMDB07228	1	1.4094	1.2639	1.0979	1.1762	1.1456	0.9778	0.979	1.4297	1.2052	1.0994	0.8243	0.9032	0.4501	0.9873	0.8845	0.8319	1.1229	1.1409	1.0461	0.6953	0.8611	1.1889	1.1754	0.9712	0.9504	0.8778	0.8237	1.1073
1339	oleoylcarnitine (C18:1)	Lipid	Fatty Acid Metabolism(Acyl Carnitine)	35160	LC/MS Pos Late	100001501	1423	426.358	38677-66-6	6441392		HMDB05065	1.0515	1.0234	1.2926	0.6676	1.1702	1	0.452	0.6936	0.5046	0.9141	1.4024	1.2786	0.8997	0.3129	0.6411	1.1352	0.7359	1.0929	0.9964	1.3394	0.749	0.4439	0.6246	1.0359	1.2151	0.632	1.3469	1.1129	1.2415
2660	oleoylcholine	Lipid	Fatty Acid Metabolism (Acyl Choline)	53260	LC/MS Pos Late	100009331	1449	368.352					0.9233	1.1137	1.0247	0.7016	1.7329	2.0702	1.0776	0.8829	0.4571	1.3872	0.6677	1.6691	1.5746	0.9183	0.4571	1.9962	0.5654	1.1915	1.4504	0.7593	0.7891	0.8295	0.9842	0.7637	2.0141	0.6553	1.0158	1.8105	0.57
2149	oleoyl-linolenoyl-glycerol (18:1/18:3) [2]*	Lipid	Diacylglycerol	54970	LC/MS Pos Late	100010944	2819	634.541				HMDB07220	1.3365	0.387	1	0.2942	0.4936	0.3874	0.2786	0.4723	0.4908	1.1212	1.0958	1.8988	1.029	1.1611	0.3845	1.0923	2.3492	1.2303	1.2066	0.7178	1.2715	0.3714	1.3808	0.6792	0.9559	1.6072	0.6791	0.6971	2.1947
2146	oleoyl-linoleoyl-glycerol (18:1/18:2) [1]	Lipid	Diacylglycerol	46798	LC/MS Pos Late	100002989	3115	636.556	106292-55-1			HMDB07219	1.1116	0.4501	0.9789	0.4023	0.6106	0.4641	0.6217	0.9453	0.4453	0.705	1.011	2.1961	1.0834	1.1233	0.9292	1.0526	2.1324	1.097	0.8985	0.9736	1.2565	0.5824	1.2762	1.0857	1.2567	1.4927	1	0.7157	1.8394
2147	oleoyl-linoleoyl-glycerol (18:1/18:2) [2]	Lipid	Diacylglycerol	46799	LC/MS Pos Late	100002990	3223	636.556	104346-53-4			HMDB07219	0.9985	0.5873	1.0629	0.4565	0.722	0.5929	0.5925	0.876	0.5897	0.9193	1.067	1.5699	1.0812	1	0.8483	1.1309	1.465	1.2311	1.0117	0.9796	1.3555	0.7361	1.52	1.1658	1.0699	1.3318	0.9584	0.8404	1.8714
2184	oleoyl-oleoyl-glycerol (18:1/18:1) [1]*	Lipid	Diacylglycerol	54945	LC/MS Pos Late	100010918	3571	638.572				HMDB07218	1.0632	0.5079	1.0574	0.5322	0.8236	0.5015	0.6565	0.8107	0.5588	0.8145	0.8011	1.9728	0.9053	0.8636	1	1.0537	2.0125	1.3054	0.8461	1.1397	1.5053	0.7727	1.4847	1.2522	1.5485	1.7795	1.3013	0.9612	1.9174
2185	oleoyl-oleoyl-glycerol (18:1/18:1) [2]*	Lipid	Diacylglycerol	54946	LC/MS Pos Late	100010919	3695	638.572				HMDB07218	0.9707	0.6447	1.064	0.4365	0.8039	0.6017	0.6201	0.762	0.6036	1.0509	1.0165	1.424	0.9167	0.7301	0.8769	1	1.4076	1.2439	0.9441	1.1852	1.4048	0.853	1.715	1.2181	1.1512	1.4151	1.1075	0.9493	2.3661
414	ophthalmate	Amino Acid	Glutathione Metabolism	34592	LC/MS Pos Early	100001311	2085	290.135	495-27-2	7018721		HMDB05765	0.4267	0.711	0.4267	0.6011	0.557	0.8562	0.4267	0.4267	0.4267	0.4267	1.3781	0.5062	0.9255	0.4267	1	0.7189	0.4267	0.4267	2.0785	2.5142	2.9866	1.2106	2.9684	0.9322	1.5373	1.4687	1.7581	0.9227	2.2372
346	ornithine	Amino Acid	Urea cycle; Arginine and Proline Metabolism	1493	LC/MS Pos Early	444	2800	133.097	3184-13-2	6262	C00077	HMDB03374	0.8227	0.9572	0.8401	1	0.9664	0.9311	0.8637	0.9603	1.0842	0.8414	1.001	0.9923	0.9978	1.3409	1.1153	1.4322	1.0562	0.8619	1.2959	1.0287	0.8363	0.9423	1.6396	1.5166	1.4531	2.5252	1.393	0.9564	1.6507
3267	orotate	Nucleotide	Pyrimidine Metabolism, Orotate containing	1505	LC/MS Polar	445	1638.1	155.01	50887-69-9	967	C00295	HMDB00226	1.0711	1.2204	1.1537	1.1514	1.5616	1.1704	0.975	1.2127	1.6784	1.1726	1.2925	1	0.7442	1.0109	0.8667	0.8616	0.8362	0.6892	1.3992	0.9188	1.0095	0.6766	0.8228	1.1944	0.6337	0.6666	0.6645	0.8832	0.6582
3269	orotidine	Nucleotide	Pyrimidine Metabolism, Orotate containing	35172	LC/MS Polar	100001416	2250	287.052	314-50-1	92751		HMDB00788	0.978	1.206	1.1411	1.3393	1.2374	1.309	1.0311	1.6208	1.4239	1.3987	1.014	0.9196	0.8661	1.1999	0.7325	1.0421	0.7821	0.7396	1	0.6478	0.9346	0.7191	1.1247	1.2134	0.6539	0.6081	0.5637	0.4457	0.5533
1094	palmitate (16:0)	Lipid	Long Chain Fatty Acid	1336	LC/MS Neg	424	5618	255.233	57-10-3	985	C00249	HMDB00220	0.9326	0.6182	0.943	0.4271	0.9299	0.9111	0.588	0.7661	1.3097	1.492	0.9754	0.811	0.7668	1.0129	0.5734	1.7168	1.1575	1	1.32	1.0449	1.0369	0.5906	1.5691	1.2086	1.0726	1.6512	1.0501	0.5717	1.5505
1095	palmitoleate (16:1n7)	Lipid	Long Chain Fatty Acid	33447	LC/MS Neg	452	5475	253.217	373-49-9	445638	C08362	HMDB03229	0.5916	0.5763	1.5116	0.2889	1.1105	0.7292	0.4035	0.7061	1.5452	2.2169	1.4675	0.8933	0.75	1.3561	0.5309	3.2305	1.6189	1	2.3717	1.1955	0.9999	0.3968	1.3645	1.7533	0.6427	1.6935	0.6874	0.5191	2.2864
1543	palmitoleoyl ethanolamide*	Lipid	Endocannabinoid	57541	LC/MS Pos Late	100015862	1546	298.274		9835868		HMDB13648	0.5085	0.5085	0.6886	0.5085	0.7861	0.5085	0.5085	0.5085	0.5085	1.0628	1.151	1.1862	1.1962	1.8376	0.5085	1.5268	1	1.3651	0.7991	0.9843	0.9886	0.5085	0.7355	0.8488	1.3145	1.1417	0.6622	0.5085	0.5085
1335	palmitoleoylcarnitine (C16:1)*	Lipid	Fatty Acid Metabolism(Acyl Carnitine)	53223	LC/MS Pos Late	100009406	1357	398.326		71464547			0.9296	1.1163	1.4176	0.765	1.3699	1.1639	0.4631	0.7248	0.532	0.9533	1.5358	1.2896	0.8694	0.3025	0.594	1.4451	0.8022	1.1451	1	1.3107	0.656	0.3365	0.5309	1.0638	1.2786	0.5023	1.2372	1.1189	1.116
2163	palmitoleoyl-linoleoyl-glycerol (16:1/18:2) [1]*	Lipid	Diacylglycerol	54967	LC/MS Pos Late	100010930	2664	608.525				HMDB07132	1	0.5469	1.2018	0.4387	0.8507	0.54	0.4948	0.6394	0.4953	1.2134	1.2147	2.113	1.4237	1.2936	1.0013	1.2891	2.5557	1.2011	1.098	0.6481	1.1326	0.3951	0.9318	0.9081	0.9087	1.2606	0.6829	0.7199	1.2413
2172	palmitoleoyl-oleoyl-glycerol (16:1/18:1) [2]*	Lipid	Diacylglycerol	52631	LC/MS Pos Late	100009054	3154	610.541					0.701	0.781	1.5705	0.4302	1.2555	0.578	0.468	0.5743	0.5558	1.9106	1.3571	1.3036	1.2844	1	0.8041	1.1888	1.5783	1.4191	1.2054	0.9173	1.3649	0.767	1.1537	0.9948	0.8861	1.1142	0.7102	0.7762	1.6352
2173	palmitoleoyl-palmitoleoyl-glycerol (16:1/16:1) [2]*	Lipid	Diacylglycerol	57409	LC/MS Pos Late	100015686	2708	582.509					0.6923	1	1.6985	0.6039	1.5823	0.5488	0.5923	0.5774	0.7304	2.2004	1.4911	1.1702	1.3702	0.6452	1.0564	1.6502	1.7858	1.5782	1.4542	0.7278	0.8912	0.5236	0.5231	1.0225	1.0559	1.0033	0.6923	0.9004	0.7587
2227	palmitoyl dihydrosphingomyelin (d18:0/16:0)*	Lipid	Sphingolipid Metabolism	52434	LC/MS Pos Late	100008954	2290	705.591		9939965			1.1624	0.9847	0.973	0.8214	1.0284	1	0.8962	1.3575	1.0457	1.1078	0.7928	0.8097	0.6447	0.9187	0.8386	0.8294	0.847	0.8719	0.9618	1.161	1.0631	1.0833	1.0745	0.9584	1.127	1.0944	1.1301	1.1378	1.3116
1524	palmitoyl ethanolamide	Lipid	Endocannabinoid	38165	LC/MS Pos Late	1489	1643	300.29	544-31-0	4671	C16512	HMDB02100	0.6916	1	0.7859	0.8303	0.949	0.7423	0.7502	0.8533	0.6385	0.8647	1.1398	1.3496	1.2538	1.2674	0.7922	1.6198	1.1249	1.5929	0.8808	2.0333	0.7115	1.1782	1.167	1.1653	1.1905	1.2162	0.9766	0.627	1.4708
2229	palmitoyl sphingomyelin (d18:1/16:0)	Lipid	Sphingolipid Metabolism	37506	LC/MS Pos Late	100002107	2168	703.575	6254-89-3	9939941			1.1457	0.9965	0.9668	0.87	0.9749	1.0148	0.8935	1.2034	1.0628	1.118	0.7964	0.8459	0.7682	0.9706	0.8517	0.9214	0.8477	0.8458	1	1.1879	1.1326	1.0605	1.0245	0.9947	1.1531	1.0166	1.1556	1.133	1.3699
2161	palmitoyl-arachidonoyl-glycerol (16:0/20:4) [1]*	Lipid	Diacylglycerol	54957	LC/MS Pos Late	100010924	2916	634.541				HMDB07112	0.9868	1.7366	0.624	1.2475	1.38	1.0617	1.3641	1.1449	0.5976	0.6194	1.0908	0.8588	0.5648	0.4869	1.4508	0.8139	1.3054	0.9289	0.8718	0.9034	0.5937	0.9589	0.4869	1.1393	2.6566	1.6425	1.5177	1.0132	0.6923
2162	palmitoyl-arachidonoyl-glycerol (16:0/20:4) [2]*	Lipid	Diacylglycerol	54958	LC/MS Pos Late	100010925	3015	634.541				HMDB07112	0.7627	1	0.9676	1.0512	0.7902	0.781	0.8459	0.9337	0.8302	0.669	1.0025	0.6943	0.8096	0.428	0.9177	1.0371	0.7902	1.0953	1.1216	1.0792	0.7062	1.1131	1.1916	1.2631	1.4735	1.2529	1.3793	1.1835	1.093
1334	palmitoylcarnitine (C16)	Lipid	Fatty Acid Metabolism(Acyl Carnitine)	44681	LC/MS Pos Late	100000776	1425	400.342	6865-14-1	461	C02990	HMDB00222	1.1072	1.0419	1.4686	0.7926	1.2333	1	0.579	0.7578	0.5426	1.2762	1.6877	1.0598	0.9264	0.3581	0.5824	1.1469	0.7493	1.0551	0.8369	1.1667	0.6047	0.4208	0.6833	1.0647	1.1719	0.649	1.182	0.9356	1.1296
2658	palmitoylcholine	Lipid	Fatty Acid Metabolism (Acyl Choline)	52944	LC/MS Pos Late	100009233	1482	342.337		151731			0.7927	1.1739	0.4467	0.6915	1.9158	1.4154	1.1403	1.2655	0.4467	1.0488	0.4467	1.0725	0.8602	0.9127	0.4467	1.2428	0.473	1.1884	0.6235	0.6708	0.4467	0.6214	0.4467	0.4467	1.5576	0.4467	1	0.9755	0.4467
2160	palmitoyl-dihomo-linolenoyl-glycerol (16:0/20:3n3 or 6) [2]*	Lipid	Diacylglycerol	54941	LC/MS Pos Late	100010915	3265	636.556					0.1439	1.1815	1.1157	0.8831	0.2247	1.1159	0.9744	0.1439	0.9688	1.0441	0.8249	0.9835	0.7865	0.5733	0.8958	0.9303	1.0089	1.3207	0.1439	0.1439	0.9581	1.0148	1.3828	1.0242	1.2406	1.3656	0.9911	1.0393	1.4831
2164	palmitoyl-docosahexaenoyl-glycerol (16:0/22:6) [1]*	Lipid	Diacylglycerol	57373	LC/MS Pos Late	100015618	2749	658.541				HMDB07121	1.1191	1	0.8493	1.1105	1.2289	0.8893	1.0781	1.1364	1.1971	0.4388	0.8354	0.7452	0.8154	0.4185	1.0806	1.0593	0.8613	0.847	0.7076	1.1381	0.5439	0.7449	1.0465	1.4469	1.7559	1.2132	1.2706	0.969	0.7483
2165	palmitoyl-docosahexaenoyl-glycerol (16:0/22:6) [2]*	Lipid	Diacylglycerol	57374	LC/MS Pos Late	100015619	2830	658.541				HMDB07121	1.1359	1.1182	0.9475	1.1167	1.1526	0.9718	0.7636	1.0315	1.6179	0.7184	0.8957	0.5984	0.6512	0.3663	0.7974	1.0607	0.9003	0.9284	0.9996	1.076	0.7201	1	1.3737	1.6727	1.4613	1.1948	1.0634	1.1996	0.9676
2178	palmitoyl-linolenoyl-glycerol (16:0/18:3) [2]*	Lipid	Diacylglycerol	54965	LC/MS Pos Late	100010939	2834	608.525				HMDB07105	1.1372	0.895	1.1318	0.5897	0.7239	0.6669	0.5856	1	0.9726	1.4409	0.9599	1.5739	0.9562	0.9372	0.6129	1.3506	1.549	1.0693	1.0935	0.815	0.9741	0.7896	1.2664	1.1169	1.2842	1.4641	1.0956	0.9282	2.4062
2176	palmitoyl-linoleoyl-glycerol (16:0/18:2) [1]*	Lipid	Diacylglycerol	52633	LC/MS Pos Late	100009052	3080	610.541		9543695		HMDB07103	1.1462	0.5774	1.0599	0.4925	0.7466	0.5596	0.6864	0.9519	0.5194	1.0202	0.9017	2.1397	0.9341	1.2111	0.8573	1.0317	2.3417	1.0895	0.9419	0.8215	1.0953	0.6044	1.1906	1	1.4721	1.4121	1.1048	0.7682	1.8332
2177	palmitoyl-linoleoyl-glycerol (16:0/18:2) [2]*	Lipid	Diacylglycerol	52634	LC/MS Pos Late	100009055	3197	610.541				HMDB07103	1.1231	0.7958	1.0098	0.6245	0.8059	0.7035	0.7512	0.952	0.762	1.233	0.8696	1.5131	0.8456	1	0.7829	1.1565	1.432	1.1591	0.9722	0.9137	1.0249	0.8479	1.3339	1.1624	1.3212	1.3006	1.1071	0.9827	1.8993
2168	palmitoyl-myristoyl-glycerol (16:0/14:0) [2]	Lipid	Diacylglycerol	57364	LC/MS Pos Late	100015610	3180	558.509				HMDB07095	0.9967	1.4809	1.213	1.153	1.5828	1.1289	0.9667	0.659	2.0324	1.2091	0.7995	0.6419	0.7003	0.4685	0.7711	1.0961	0.8502	0.907	0.6309	0.8107	0.4965	1.2489	1.2721	1.0866	1.1999	0.9782	1.3807	1.1202	1
2169	palmitoyl-oleoyl-glycerol (16:0/18:1) [1]*	Lipid	Diacylglycerol	54943	LC/MS Pos Late	100010916	3562	612.556			C13861	HMDB07102	1.1285	0.7378	1.077	0.6379	0.9781	0.5743	0.7828	0.7457	0.6329	0.9283	0.7913	1.7368	0.6787	0.7286	0.9439	1.0369	1.8323	1.1763	0.7731	1	1.2384	0.9077	1.3176	1.14	1.8803	1.5345	1.3543	1.0495	1.6208
2170	palmitoyl-oleoyl-glycerol (16:0/18:1) [2]*	Lipid	Diacylglycerol	54942	LC/MS Pos Late	100010917	3695	612.556			C13861	HMDB07102	0.8967	0.9898	1.0347	0.7393	0.9404	0.7746	0.8818	0.7574	0.7967	1.1766	0.9421	1.1282	0.7611	0.5819	0.8199	1.0256	1.0739	1.1283	0.8572	1	0.9663	1.0481	1.4391	1.1536	1.3531	1.2538	1.2023	1.0533	1.7315
2174	palmitoyl-palmitoyl-glycerol (16:0/16:0) [1]*	Lipid	Diacylglycerol	54991	LC/MS Pos Late	100010947	3568	586.541				HMDB07098	1.5657	1.0345	0.466	0.8589	1.1549	0.2903	0.6582	0.9655	0.6621	0.8758	0.2903	1.7941	0.2903	0.2903	0.5251	0.8579	1.6944	1.0855	0.2903	0.2903	0.4517	0.9503	1.3336	0.7488	2.6177	1.3458	1.8636	1.4797	1.3824
2175	palmitoyl-palmitoyl-glycerol (16:0/16:0) [2]*	Lipid	Diacylglycerol	54990	LC/MS Pos Late	100010948	3734	586.541				HMDB07098	0.9917	1.4668	1.0121	1.0892	1.2108	0.9757	1.2023	0.9145	1.457	0.9486	0.9494	0.7649	0.6545	0.3638	0.8595	0.8173	0.7639	1	0.6442	0.9262	0.6623	1.1855	1.3045	1.0269	1.2714	1.105	1.2887	1.1623	1.0362
3364	pantothenate	Cofactors and Vitamins	Pantothenate and CoA Metabolism	1508	LC/MS Neg	1024	1498.7	218.103	137-08-6	6613	C00864	HMDB00210	0.7207	0.9728	0.8998	0.782	1.1956	0.7649	0.6982	0.8983	0.9194	1.142	0.8145	1	0.8884	1.2396	1.0151	0.7021	0.743	0.8975	0.9134	1.307	1.7701	1.816	1.3693	1.5059	1.7447	1.9986	1.6309	1.3397	2.2938
3517	p-cresol sulfate	Xenobiotics	Benzoate Metabolism	36103	LC/MS Neg	100001315	2890	187.007	3233-57-7	4615423		HMDB11635	1.2191	1.0613	0.7984	0.876	0.4778	0.9333	1.8231	0.8348	1	0.8419	1.6062	1.0451	0.5063	1.2701	0.6196	1.07	0.8005	0.8436	1.3663	1.1055	2.7582	1.3512	0.7241	1.8521	0.9903	1.3683	0.8735	0.9187	1.5622
172	p-cresol-glucuronide*	Amino Acid	Tyrosine Metabolism	48841	LC/MS Neg	100006191	2420	283.082	17680-99-8	154035		HMDB11686	1.366	1.4587	1.1262	0.4673	0.3426	1.1592	1.6911	1.1396	0.6947	0.5948	0.7674	0.9949	0.3337	0.8623	0.3299	1.3364	0.4669	0.7849	2.0254	1.0122	2.6157	1.0296	0.6101	1.4141	1	1.2267	0.365	0.6394	1.3325
1093	pentadecanoate (15:0)	Lipid	Long Chain Fatty Acid	1361	LC/MS Neg	980	5521	241.217	1002-84-2;10002-84-2	13849	C16537	HMDB00826	0.9136	0.8056	1.1478	0.5267	0.9944	1.0314	0.7162	1	1.7031	1.3133	0.9061	0.7172	0.5904	0.8851	0.6595	1.9644	1.0423	0.964	1.5623	1.2905	1.1211	0.7541	1.2838	1.3522	0.8292	1.4111	1.0124	0.6371	1.2594
1367	pentadecanoylcarnitine (C15)*	Lipid	Fatty Acid Metabolism(Acyl Carnitine)	57522	LC/MS Pos Late	100015842	1362	386.326					1.0745	1.022	1.368	0.7202	1.3005	1.0681	0.5192	0.7707	0.4317	1.0744	1.8678	1.2912	0.9508	0.457	0.6429	1.4798	0.7951	1.2705	0.9765	1.151	0.5873	0.3386	0.714	1.1723	1.087	0.5088	1	0.8884	1.233
138	phenol sulfate	Amino Acid	Tyrosine Metabolism	32553	LC/MS Neg	100001510	2156	172.991	937-34-8	74426	C02180	HMDB60015	0.7036	0.6693	0.8136	1	0.2968	0.8062	0.5811	0.8863	0.3087	0.8521	3.5443	1.5302	0.7405	1.8777	0.9831	1.8774	0.9244	1.2326	2.8225	1.4733	2.7512	1.4337	1.0242	1.0929	1.5842	2.0764	0.9144	0.7924	1.5179
854	phenylacetylglycine	Peptide	Acetylated Peptides	33945	LC/MS Neg	100001275	2375	192.067	500-98-1	68144	C05598	HMDB00821	1.2115	1.3637	1.1376	0.9847	0.4994	0.837	1	0.8407	0.8323	0.9193	1.6401	1.0149	0.6617	1.1559	0.9176	0.6214	0.5446	1.3664	2.5602	1.0578	4.7343	1.054	0.841	1.9672	0.9249	1.39	0.6164	0.7817	1.207
109	phenylalanine	Amino Acid	Phenylalanine Metabolism	64	LC/MS Pos Early	460	2878	166.086	63-91-2	6140	C00079	HMDB00159	1.3128	0.8911	1.0037	0.8601	1.1004	0.8649	0.7791	0.998	0.923	1.1316	1.0907	1	1.0427	1.026	1.0196	1.1709	0.9802	0.8278	1.0802	1.1902	0.8582	0.8053	0.9732	1.1838	1.1731	1.1248	0.9793	0.8264	0.9155
677	phenylalanylalanine	Peptide	Dipeptide	41374	LC/MS Neg	100003589	2745	235.109	3918-87-4	5488196			1	0.9455	1.7356	0.6796	1.2059	0.7279	0.6051	0.9336	1.0378	1.3155	1.3684	0.9777	1.1013	1.0978	0.9238	1.3218	0.9932	1.1223	1.3441	0.7585	0.9947	0.9984	1.7616	1.4051	1.2087	1.3252	0.8307	0.8481	0.9099
681	phenylalanylglycine	Peptide	Dipeptide	41370	LC/MS Pos Early	100003588	2898	223.108	721-90-4	98207		HMDB28995	1.2628	1.05	1.3796	0.6358	1.554	0.6507	0.7213	0.8579	0.9653	1.3961	0.95	1.1284	1.0663	1.1075	0.6023	0.8619	1.0529	0.6707	0.9075	1	0.8739	0.7657	1.14	1.2625	1.0574	1.0558	0.8059	0.7651	1.066
114	phenyllactate (PLA)	Amino Acid	Phenylalanine Metabolism	22130	LC/MS Polar	100000774	908	165.056	828-01-3	3848	C05607	HMDB00779	0.4377	0.9653	0.4377	0.589	0.916	0.4377	0.4377	0.4377	0.4377	0.4377	1.0122	1.1194	1.08	0.8089	1.1227	1	0.7472	0.4377	1.3735	1.1365	1.5115	0.933	1.0678	1.1537	0.5586	0.4377	0.4377	0.8445	0.4377
1078	phosphate	Energy	Oxidative Phosphorylation	42109	LC/MS Pos Early	461	576	98.9842	7664-38-2	1061	C00009	HMDB01429	0.9174	0.9664	0.9932	0.8993	1.0333	1.1285	0.9135	1.0887	1.1426	1.0313	1.0259	0.8389	1.0645	1	0.9929	1.0985	0.6454	0.7998	1.0688	1.0353	0.982	0.9741	1.0614	1.0965	1.0422	0.9976	1.0309	0.9381	0.9811
1578	choline phosphate	Lipid	Phospholipid Metabolism	34396	LC/MS Pos Early	267	700	184.073	72556-74-2	1014	C00588	HMDB01565	1.1988	1.0648	0.9514	0.9039	1.3095	1.232	0.8435	1.1217	0.9699	0.8182	0.6558	1	1.243	0.9381	0.8691	0.8479	0.996	0.8704	1.1949	1.142	0.9126	0.9677	1.2028	0.9558	1.3691	1.1265	1.1815	1.294	1.1801
880	phosphoenolpyruvate (PEP)	Carbohydrate	Glycolysis, Gluconeogenesis, and Pyruvate Metabolism	597	LC/MS Neg	463	587.3	166.975	10526-80-4	1005	C00074	HMDB00263	0.9107	0.7769	0.7301	0.489	1.2516	0.8989	0.5682	1	1.1636	1.267	1.0252	0.9439	0.9682	1.03	1.0743	1.412	1.3064	1.2067	1.1289	0.7841	0.8288	1.2399	1.0262	0.9835	1.3302	0.9492	1.1816	0.6512	0.6606
1584	phosphoethanolamine	Lipid	Phospholipid Metabolism	1600	LC/MS Neg	1026	638	140.012	1071-23-4	1015	C00346	HMDB00224	1.0452	0.9377	0.8752	0.7094	1	1.098	0.7717	0.9042	0.9264	1.2001	0.8048	1.3156	1.0461	1.5647	0.7455	1.0075	1.2037	0.5983	0.883	1.1318	0.9626	0.9524	1.2394	1.0301	1.0926	1.0113	0.8697	0.9501	1.0297
3366	phosphopantetheine	Cofactors and Vitamins	Pantothenate and CoA Metabolism	15504	LC/MS Neg	100000328	1597	357.089	NA	987	C01134	HMDB01416	0.6091	0.7817	0.644	0.4083	1	1.013	0.7273	0.5729	0.8689	1.2257	1.2768	1.8854	2.3975	2.3091	0.7224	1.61	1.1103	0.9245	0.9412	1.1565	0.5897	0.6383	1.7879	1.4686	1.6609	1.117	1.1362	0.5678	0.3885
2260	phytosphingosine	Lipid	Sphingolipid Metabolism	1510	LC/MS Pos Late	469	1367	318.3	554-62-1	122121	C12144	HMDB04610	0.6853	0.6853	0.6853	0.7633	1	0.6853	0.9713	0.6853	1.1373	1.0969	0.6853	0.6853	0.7756	2.342	0.6853	0.6853	0.6853	1.3032	0.6853	0.6853	0.898	0.6853	1.6204	1.2565	0.6853	0.7996	0.6853	0.6853	0.6853
1228	pimelate (heptanedioate)	Lipid	Fatty Acid, Dicarboxylate	15704	LC/MS Polar	100000101	2745	159.066	111-16-0	385	C02656	HMDB00857	1.0514	1.1808	1	1.0375	0.8341	1.5314	1.2	1.1295	1.4876	1.8048	0.9546	0.746	0.5652	0.5847	0.8341	0.5232	0.6782	0.9054	1.2452	1.3931	1.0664	1.0368	0.7698	0.5403	0.5869	0.7309	0.9704	1.1452	1.5224
103	pipecolate	Amino Acid	Lysine Metabolism	1444	LC/MS Pos Early	1025	2200	130.086	4043-87-2	849	C00408	HMDB00070	1.6344	1.8981	1.8993	1.6307	2.0879	2.5766	1.8572	2.6533	2.0001	1.9856	1.5441	0.9197	1.2675	0.8641	0.9809	0.6784	0.9249	0.7561	1	0.6338	0.8633	0.7512	0.9893	0.9112	0.9694	1.0565	0.9164	0.8972	1.0822
353	proline	Amino Acid	Urea cycle; Arginine and Proline Metabolism	1898	LC/MS Pos Early	480	1603	116.071	147-85-3	145742	C00148	HMDB00162	0.9707	1.0052	0.8321	0.8922	1.0253	0.8958	0.9461	1.044	1.08	0.9135	1.0037	1.068	1.0412	0.9896	0.897	1.117	0.9498	0.7739	1.0406	1.162	0.863	0.9374	0.9836	1.2793	1.1984	1.0687	1	1.0149	0.9479
699	prolylglycine	Peptide	Dipeptide	40703	LC/MS Pos Early	100003674	2136	173.092	2578-57-6	6426709		HMDB11178	1	1.0168	1.1519	0.8593	1.1229	1.3006	0.9747	1.2791	1.3095	1.0868	0.8979	0.8704	1.386	0.972	0.9891	1.2797	0.9883	0.7076	1.8401	0.9609	1.0822	0.6458	0.8726	1.1669	1.008	0.948	0.7342	0.9017	1.1391
1306	propionylcarnitine (C3)	Lipid	Fatty Acid Metabolism (also BCAA Metabolism)	32452	LC/MS Pos Early	100001162	2590	218.139	17298-37-2	107738	C03017	HMDB00824	0.8706	1.1202	0.8372	0.8379	0.9654	1.3496	0.9536	0.8677	1.1631	0.9458	0.883	0.7394	1.1603	0.9144	0.7151	1.073	0.6887	0.6729	0.8189	1.1098	1	1.6672	1.3852	1.3454	1.2245	1.2001	1.1797	1.0416	1.0536
3281	pseudouridine	Nucleotide	Pyrimidine Metabolism, Uracil containing	33442	LC/MS Pos Early	821	800	245.077	1445-07-4	15047	C02067	HMDB00767	0.8622	0.9455	1.0406	1.0722	1.0493	0.9799	1	1.3237	0.9326	0.9961	1.3698	1.3088	1.0389	1.0346	0.8333	0.977	1.2437	0.7966	1.0351	0.9401	1.0208	0.935	0.9531	1.3179	1.1071	1.0502	0.9305	0.8062	0.9262
381	putrescine	Amino Acid	Polyamine Metabolism	1408	LC/MS Pos Early	49	3027	89.1073	110-60-1	1045	C00134	HMDB01414	0.5242	1.5437	0.583	0.7323	0.5242	0.5242	0.5242	1	1.0027	0.5816	0.5242	0.8012	1.2677	0.7468	1.2765	0.5242	0.5242	0.6478	0.6408	1.1866	1.8451	0.5242	0.9208	1.178	0.6356	1.0976	1.3867	0.5242	1.0744
3447	pyridoxal	Cofactors and Vitamins	Vitamin B6 Metabolism	1651	LC/MS Pos Early	491	2343	168.066	65-22-5	1050	C00250	HMDB01545	0.8754	0.8467	1.1342	0.5914	1.0145	1.3421	0.8227	0.8317	1.2457	0.7926	1.1553	1.0447	1.187	1.2662	0.6795	1.5477	0.9333	0.863	1.1858	1	0.9051	0.9893	1.0024	1.6543	1.3588	0.9745	0.9956	0.8656	1.027
3446	pyridoxal phosphate	Cofactors and Vitamins	Vitamin B6 Metabolism	5331	LC/MS Neg	492	943	246.017	41468-25-1	1051	C00018	HMDB01491	1	0.9899	0.674	0.8449	0.9267	1.1451	0.8544	1.144	1.1886	1.0611	1.0481	1.2584	1.4256	0.7642	1.0427	1.5028	1.2884	0.7238	0.8336	0.9525	0.6153	0.7807	1.1469	1.3094	1.3536	1.1114	0.9165	0.7884	0.614
3444	pyridoxamine	Cofactors and Vitamins	Vitamin B6 Metabolism	2150	LC/MS Pos Early	568	2975	169.097	58052-48-5	1052	C00534	HMDB01431	0.5609	0.8309	0.7919	0.5811	0.5609	1	1.0423	0.939	0.5609	0.5609	1.1057	0.9773	1.2728	0.9994	0.5805	1.1579	0.5943	1.1812	1.3189	1.3601	1.5415	1.0904	0.8741	2.2305	1.4602	0.5609	0.603	0.9265	1.4034
3445	pyridoxamine phosphate	Cofactors and Vitamins	Vitamin B6 Metabolism	3138	LC/MS Pos Early	493	1932	249.063	529-96-4	1053	C00647	HMDB01555	0.7053	1.0495	1.1604	0.4694	1.1456	1.0712	0.8728	0.5792	1	0.9686	1.1563	0.782	1.108	0.8931	0.7374	1.0412	0.6153	0.7262	1.1998	0.9012	0.9243	1.1831	1.3587	1.7326	1.317	0.9845	1.0501	0.9749	1.0525
3448	pyridoxate	Cofactors and Vitamins	Vitamin B6 Metabolism	31555	LC/MS Polar	100001121	846	182.046	82-82-6	6723	C00847	HMDB00017	0.7181	0.6493	0.6947	0.4815	0.5454	0.4815	0.4815	0.6343	0.8374	0.6515	0.4815	1.8314	0.4815	1.0643	0.4815	0.9543	0.658	1.0457	1.7974	1.2002	5.7431	1.6485	1.477	0.4815	0.4815	1.2732	1.357	0.951	1.5699
49	pyroglutamine*	Amino Acid	Glutamate Metabolism	46225	LC/MS Pos Early	100001540	1900	129.066	2353-44-8	134508			0.4593	0.9683	1.0159	0.6812	1.1409	0.7076	0.8889	1.0423	0.8474	0.9818	1.2275	0.7989	0.7499	0.6836	1.0108	0.8014	0.4593	0.908	0.9892	1.1461	1.0474	1.0846	0.8636	1.6836	1.4233	1.2676	1.2323	1.1117	1.5497
881	pyruvate	Carbohydrate	Glycolysis, Gluconeogenesis, and Pyruvate Metabolism	48990	LC/MS Polar	823	1083	87.0088	127-17-3	1060	C00022	HMDB00243	1.1302	1.732	2.8835	1.0671	0.9673	1.1921	0.8069	1.0801	2.0507	1.5725	0.9888	0.7907	1.8033	0.9833	0.7252	0.9247	0.7458	0.9365	0.9656	1.0951	1.0521	1	1.0739	0.7283	1.05	1.5789	0.9304	0.8329	0.7634
900	ribitol	Carbohydrate	Pentose Metabolism	15772	LC/MS Polar	100000406	1789.6	151.061	488-81-3	6912	C00474	HMDB00508	0.8768	1	0.8533	1.0524	0.9127	1.2958	1.0131	1.1772	1.1573	0.9993	0.9813	0.9316	0.898	0.8321	0.715	0.9182	0.8408	0.7255	0.9649	1.1816	1.1225	1.2726	1.4842	1.2628	1.1658	1.3182	1.113	1.1126	0.897
901	ribonate	Carbohydrate	Pentose Metabolism	27731	LC/MS Polar	100001007	2425	165.04	5336-08-03	5460677	C01685	HMDB00867	0.6274	1.0773	0.8721	1.0277	1.0809	0.9974	0.6708	1.1101	1.4176	0.9685	1.154	1.5515	1.3688	1.5361	0.931	0.8242	1.0251	0.6722	1.2568	0.8029	0.9896	0.7942	1.2169	1.241	1	1.1104	0.7346	0.5328	0.7038
891	ribose 1-phosphate	Carbohydrate	Pentose Phosphate Pathway	1763	LC/MS Polar	219	4025	229.012	50-99-7;58459-37-3	439236	C00620	HMDB01489	0.8953	1.2278	0.8728	0.876	0.8395	1.5986	1.133	1.1551	1.4137	1.0916	1.0996	0.7275	1.1351	0.8268	0.7259	1.1341	0.7084	0.9261	1.0824	1.3567	0.848	0.8976	0.7827	1	1.0239	0.8647	1.0775	0.6968	1.0519
890	ribose 5-phosphate	Carbohydrate	Pentose Phosphate Pathway	561	LC/MS Polar	19	4193	229.012	18265-46-8;108321-05-7		C00117	HMDB01548	0.8912	1.1343	1.3041	0.8748	0.8753	1	0.9136	0.8719	1.0556	1.0023	1.1113	0.7463	1.2546	0.8529	0.6706	1.0266	0.6231	1.0282	1.2445	1.2197	1.1199	1.1343	1.1377	1.1179	0.7587	0.7235	0.8506	0.8473	0.8935
923	ribulose/xylulose	Carbohydrate	Pentose Metabolism	48340	LC/MS Polar	100006122	1400	149.046		5289590			0.8348	1.0274	0.7709	0.6973	1.296	0.7792	0.8059	1.2309	1.1195	1.4924	0.9939	1.0109	1.4076	1.0061	0.7277	1.5196	0.4782	0.6166	1.4061	0.4782	1.038	0.4782	1.4766	1.1284	0.734	0.7795	0.4782	0.9663	0.5433
895	ribulose/xylulose 5-phosphate	Carbohydrate	Pentose Phosphate Pathway	37288	LC/MS Polar	100002179	3888	229.012			C00199		0.8173	1.1616	1.1378	0.7886	0.8546	1.3144	0.9559	1.1395	1.335	1.124	1	0.7739	1.2174	0.7566	0.657	1.2087	0.6403	0.882	1.1287	1.0159	1.0835	1.0317	1.1737	1.258	0.7349	0.7473	0.7993	0.8365	0.7524
317	S-adenosylhomocysteine (SAH)	Amino Acid	Methionine, Cysteine, SAM and Taurine Metabolism	42382	LC/MS Neg	197	1832.4	383.114	979-92-0	439155	C00021	HMDB00939	0.9462	0.637	0.7004	0.6296	0.8336	1	0.6658	1.0822	0.5179	0.9727	0.9161	0.9338	1.3165	1.186	0.6656	1.0579	1.1082	0.8695	0.9165	1.5316	1.0042	1.432	1.0006	0.9817	1.2315	1.232	1.3181	1.2056	1.0904
316	S-adenosylmethionine (SAM)	Amino Acid	Methionine, Cysteine, SAM and Taurine Metabolism	15915	LC/MS Pos Early	1263	3002	399.145	24346-00-7;86867-01-8;86867-0108	34756	C00019	HMDB01185	0.6584	0.7689	0.7771	0.5618	1.0044	1.2292	0.5255	0.5802	1.0436	0.9951	0.7365	0.5938	1.0284	0.7701	0.5814	1	0.5638	0.7341	1.2181	1.1071	1.0493	1.4058	1.5366	1.3116	1.3406	1.2912	1.418	1.1122	0.8867
4	sarcosine	Amino Acid	Glycine, Serine and Threonine Metabolism	1516	LC/MS Pos Early	1023	1280	90.055	107-97-1	1088	C00213	HMDB00271	0.9988	1.0234	1.3039	1.4959	1.2463	1.0392	0.9309	1.3381	1.6811	0.9188	1.2479	0.4757	0.5472	0.7489	0.6657	0.4145	0.4145	0.6816	0.7013	1.7628	1.0012	0.9462	0.7156	1.3736	1.1698	1.0129	1.0605	0.7814	0.8953
1234	sebacate (decanedioate)	Lipid	Fatty Acid, Dicarboxylate	32398	LC/MS Neg	100001211	1788	201.113	111-20-6	5192	C08277	HMDB00792	1.4864	1.1634	0.9669	1.302	0.6202	1.8077	0.9538	1.0843	1.258	0.9574	0.4058	0.1692	0.4895	0.1692	0.8916	0.1692	0.1692	1.0331	0.7405	1.5204	1.548	1.1594	0.1692	0.1692	0.8379	0.9611	0.8194	1.8684	1.8533
893	sedoheptulose-7-phosphate	Carbohydrate	Pentose Phosphate Pathway	35649	LC/MS Neg	100001628	599.6	289.033	2646-35-7	616	C05382	HMDB01068	1.2995	0.9927	0.9422	0.8079	0.9165	1.0544	0.9116	1.14	1	1.2943	0.8662	1.3935	0.7364	1.3674	0.6711	0.9874	1.3812	0.4834	0.581	1.1601	0.7898	0.9465	1.0215	1.1438	1.1269	1.2928	1.0302	0.8653	1.4832
9	serine	Amino Acid	Glycine, Serine and Threonine Metabolism	1648	LC/MS Pos Early	503	1239	106.05	56-45-1	5951	C00065	HMDB00187	1.2322	1.0299	1.0106	0.9621	1.2312	0.9408	0.9794	1.0779	1.1975	1.2119	0.9178	0.8928	0.8307	0.9435	1	1.0716	0.8362	0.6889	0.8943	1.1404	0.8633	0.9174	1.1813	1.1323	1.1802	1.2035	1.0815	0.8371	0.8813
325	S-methylcysteine	Amino Acid	Methionine, Cysteine, SAM and Taurine Metabolism	39592	LC/MS Pos Early	100002749	1955	119.016	1187-84-4	24417		HMDB02108	0.4668	0.3497	0.3497	0.7998	0.9157	0.8218	0.6683	0.3497	0.3497	0.9571	1.0754	0.3497	0.3497	0.3497	1.2619	0.3497	0.4242	0.3497	0.6312	0.781	1.6904	1.3551	1.9351	1.2594	2.3133	1.9402	2.4286	1	1.8342
382	spermidine	Amino Acid	Polyamine Metabolism	485	LC/MS Pos Early	50	3355	146.165	124-20-9	1102	C00315	HMDB01257	1.0344	1.4011	1.0997	1.0068	0.8907	0.8293	0.5342	0.9199	1.2649	0.8738	0.6259	1.3821	1.6477	1.2017	1.3362	1.1321	1.2678	0.775	1.274	0.9147	0.8391	0.7326	1.1279	0.9051	0.9163	1.0127	1	0.5982	0.7838
2293	sphingadienine*	Lipid	Sphingolipid Metabolism	57426	LC/MS Pos Late	100015643	1350	298.274	25696-03-1	6449795			0.9345	1.0942	1	0.7112	1.5202	1.3228	0.6873	0.8108	1.3475	1.6377	0.9747	1.0777	0.9597	1.3003	0.7981	0.9485	0.9538	1.0002	1.2423	1.3086	1.1774	0.8869	2.1603	1.8016	0.9814	0.9645	0.8048	0.9001	1.3397
2212	sphinganine	Lipid	Sphingolipid Metabolism	17769	LC/MS Pos Late	313	1413	302.305	3102-56-5	3126	C00836	HMDB00269	1.2679	1.2393	0.8536	0.6965	1.3768	1.1839	0.7773	1.0792	0.967	1.0376	0.6215	0.6489	0.845	0.9961	0.7771	0.8361	0.7598	0.7381	0.9631	1.1431	1	1.068	1.2042	1.3407	1.1279	0.9808	1.0049	1.0068	1.0549
2230	stearoyl sphingomyelin (d18:1/18:0)	Lipid	Sphingolipid Metabolism	19503	LC/MS Pos Late	1538	2400	731.606	85187-10-6;85187-10-6	6453725	C00550	HMDB01348	1.1674	1.1349	1	1.1722	1.0512	1.1084	1.0476	1.2731	1.2397	0.996	1.0061	1.0449	0.9734	0.9418	1.2011	1.1063	1.0449	0.9897	1.1168	0.9736	0.896	0.8781	0.9003	0.8792	0.9337	0.9545	0.9431	0.9916	0.9367
2237	sphingomyelin (d17:1/16:0, d18:1/15:0, d16:1/17:0)*	Lipid	Sphingolipid Metabolism	52433	LC/MS Pos Late	100006314	2082	689.559	121999-58-4				0.9284	1	0.6887	0.9115	0.7288	0.8711	1.048	0.8619	0.8775	1.0554	0.91	0.8533	0.8392	1.0131	0.8249	1.038	1.0875	0.9889	1.0755	1.2704	1.3181	1.1108	0.7804	0.9406	1.3017	1.3208	1.4814	1.2763	1.7496
2285	sphingomyelin (d18:0/18:0, d19:0/17:0)*	Lipid	Sphingolipid Metabolism	57473	LC/MS Pos Late	100009027	2362	733.622				HMDB12087	1.2926	1.1412	1.0256	0.6123	1.2754	1.0151	0.8753	1.0703	1.1134	1.119	0.7174	0.7188	0.5898	0.8806	0.7788	0.8887	0.6933	0.738	0.9667	1.084	0.6619	1	1.2223	0.9533	1.2305	1.0691	1.0029	0.8957	1.3257
2284	sphingomyelin (d18:0/20:0, d16:0/22:0)*	Lipid	Sphingolipid Metabolism	57476	LC/MS Pos Late	100015786	2600	761.653					2.1733	1.7129	1.4269	0.4392	1.6655	1.1393	0.9388	0.9872	1.2751	1.981	0.4044	0.3466	0.228	1.0581	0.545	0.9751	0.5476	0.5498	1	1.5549	0.7542	0.8725	1.324	0.6712	1.1096	1.1143	1.0361	0.6997	2.2602
2235	sphingomyelin (d18:1/14:0, d16:1/16:0)*	Lipid	Sphingolipid Metabolism	42463	LC/MS Pos Late	100004328	1998	675.544		11433862		HMDB12097	1.0427	0.8639	0.8757	1.0376	1.0111	0.8567	0.7549	0.78	1.0079	1.097	0.6702	0.6971	0.6701	0.9881	0.779	1.103	0.9845	0.844	0.8702	1.1583	1.1	1	0.9643	1.0295	1.2162	1.1272	1.0582	1.1482	1.4001
2239	sphingomyelin (d18:1/17:0, d17:1/18:0, d19:1/16:0)	Lipid	Sphingolipid Metabolism	52615	LC/MS Pos Late	100008920	2312	717.591	121999-64-2				1.0625	0.8932	0.8467	1.0586	0.8954	1	0.9268	1.0209	1.0674	0.8887	0.8579	0.9985	0.8054	0.9461	0.9415	1.1471	1.0531	0.9842	0.9946	1.056	0.9549	0.9383	1.1029	1.0219	1.2118	1.1306	1.1089	1.1207	1.1427
2240	sphingomyelin (d18:1/18:1, d18:2/18:0)	Lipid	Sphingolipid Metabolism	37529	LC/MS Pos Late	100002106	2167	729.591	108392-10-5	6443882		HMDB12101	1.0833	0.8934	0.9838	1.052	0.9746	1.04	1.008	1.2043	1.1171	1.0342	0.8252	0.8717	0.7971	0.8594	1	0.7542	0.852	0.9645	1.1281	1.0096	0.9819	0.8519	0.9029	0.7933	1.0053	1.0144	1.0229	1.0475	1.1044
2288	sphingomyelin (d18:1/19:0, d19:1/18:0)*	Lipid	Sphingolipid Metabolism	57475	LC/MS Pos Late	100015787	2330	745.622					0.9811	1.1323	0.8925	0.8083	1.0259	1.0277	1.0328	1	1.0281	0.9098	1.0186	1.3054	1.1823	1.2898	1.2191	1.6743	1.1594	1.2292	1.4441	0.5814	0.5829	0.563	0.7794	0.6643	0.7541	0.6959	0.6293	0.6833	0.665
2241	sphingomyelin (d18:1/20:0, d16:1/22:0)*	Lipid	Sphingolipid Metabolism	48490	LC/MS Pos Late	100006290	2685	759.638				HMDB12102	1.2387	1.3335	1.185	0.8119	1.2351	1.1299	1.006	1.1677	1.3114	1.3815	0.7916	0.8032	0.7592	1.0545	0.8988	0.9843	0.8206	0.9048	1.0799	1.0262	1.0042	1	0.9284	0.8508	0.9178	0.8937	0.9298	0.9695	1.3235
2242	sphingomyelin (d18:1/20:1, d18:2/20:0)*	Lipid	Sphingolipid Metabolism	48491	LC/MS Pos Late	100006292	2383	757.622	222403-67-0				1.6051	0.9587	0.562	1.3199	0.562	0.9344	1.0269	1.6244	1.7945	1.4068	0.562	0.7121	0.562	1.1852	0.6403	0.562	0.562	0.562	0.8298	0.562	1.1005	0.562	0.562	0.7538	0.562	0.7342	0.9731	0.562	1.6243
2243	sphingomyelin (d18:1/21:0, d17:1/22:0, d16:1/23:0)*	Lipid	Sphingolipid Metabolism	52495	LC/MS Pos Late	100009025	2793	773.653					0.9827	1.0308	1.0038	0.7016	1.1481	1.1421	0.711	1.0021	1.1193	1.2893	0.86	0.9896	0.9781	1.4655	0.9813	1.5127	1.0704	1.0299	1.1476	0.7812	1.0555	0.8095	0.9452	0.8097	0.9664	0.9722	0.9892	1	1.2472
[truncated: 61 more rows]

## Sheet: Pathway Heat Map
	University of California Los Angeles - MER-KO and Drp1 +/- muscle UCLA-0103-15VWBL
[truncated: 593 more rows]
[truncated: 5 more columns]

[truncated: 1 more sheets:  mERaOE]
