# Supplementary material for: Muscle metabolic resilience and enhanced exercise adaptation by Esr1-induced remodeling of mitochondrial cristae-nucleoid architecture in males
Source: Cell Rep Med. 2025 May 5;6(5):102116. doi: 10.1016/j.xcrm.2025.102116 (PMC12147913; doi:10.1016/j.xcrm.2025.102116)
Supplement: Table S2. Hybrid Mouse Diversity Panel (HMDP) mouse strains, experimental animal numbers, and JAX animal acquisition # for each strain of mouse studied as part of the HMDP [file mmc3.xlsx]

## Sheet: Supplemental Table 2 
	Supplemental table S2. List of strains, animal numbers, and JAX# for each strain of female mouse used for the ExcHMDP studies.
	Strain	Group	Number		Experimental models: Organisms/strains			Vendor			Strain Number
	129S1/SvImJ	Exercised	4		Mouse	BXD100/RwwJ		The Jackson Laboratory			007143
	129S1/SvImJ	Sedentary	4			BXD101/RwwJ		The Jackson Laboratory			007144
	129X1/SvJ	Exercised	4			BXD102/RwwJ		The Jackson Laboratory			007145
	129X1/SvJ	Sedentary	4			BXD113/RwwJ		The Jackson Laboratory			024030
	A/J	Exercised	4			BXD124/RwwJ		The Jackson Laboratory			025975
	A/J	Sedentary	4			BXD125/RwwJ		The Jackson Laboratory			024031
	AKR/J	Exercised	4			BXD151/RwwJ		The Jackson Laboratory			029868
	AKR/J	Sedentary	4			BXD152/RwwJ		The Jackson Laboratory			029869
	AXB12/PgnJ	Exercised	4			BXD154/RwwJ		The Jackson Laboratory			025976
	AXB12/PgnJ	Sedentary	4			BXD156/RwwJ		The Jackson Laboratory			029871
	AXB19/PgnJ	Exercised	3			BXD157/RwwJ		The Jackson Laboratory			029872
	AXB19/PgnJ	Sedentary	3			BXD160/RwwJ		The Jackson Laboratory			029873
	AXB5/PgnJ	Exercised	4			BXD161/RwwJ		The Jackson Laboratory			025985
	AXB5/PgnJ	Sedentary	4			BXD169/RwwJ		The Jackson Laboratory			029876
	BALB/cByJ	Exercised	4			BXD170/RwwJ		The Jackson Laboratory			029878
	BALB/cByJ	Sedentary	4			BXD172/RwwJ		The Jackson Laboratory			029880
	BALB/cJ	Exercised	4			BXD177/RwwJ		The Jackson Laboratory			029881
	BALB/cJ	Sedentary	4			BXD180/RwwJ		The Jackson Laboratory			029883
	BPH/2J	Exercised	4			BXD184/RwwJ		The Jackson Laboratory			029884
	BPH/2J	Sedentary	4			BXD190/RwwJ		The Jackson Laboratory			030876
	BTBR T<+> tf/J	Exercised	4			BXD191/RwwJ		The Jackson Laboratory			030877
	BTBR T<+> tf/J	Sedentary	4			BXD24/TyJ-Cep290rd16/J		The Jackson Laboratory			000031
	BXA1/PgnJ	Exercised	4			BXD29/TyJ		The Jackson Laboratory			010981
	BXA1/PgnJ	Sedentary	3			BXD8/TyJ		The Jackson Laboratory			000084
	BXD1/TyJ	Exercised	4			BXH10/TyJ		The Jackson Laboratory			000032
	BXD1/TyJ	Sedentary	4			BXH9/TyJ		The Jackson Laboratory			000008
	BXD102/RwwJ	Exercised	4			BXD9/TyJ		The Jackson Laboratory			000105
	BXD102/RwwJ	Sedentary	4			BPH/2J		The Jackson Laboratory			003005
	BXD11/TyJ	Exercised	3			BPN/3J		The Jackson Laboratory			003004
	BXD11/TyJ	Sedentary	3			BPL/1J		The Jackson Laboratory			003006
	BXD113/RwwJ	Exercised	4			BXD11/TyJ		The Jackson Laboratory			000039
	BXD113/RwwJ	Sedentary	4			BXD128/RwwJ		The Jackson Laboratory			030874
	BXD12/TyJ	Exercised	4			BXD194/RwwJ		The Jackson Laboratory			030878
	BXD12/TyJ	Sedentary	1			BXD199/RwwJ		The Jackson Laboratory			30881
	BXD124/RwwJ	Exercised	4			BXD29-Tlr4lps-2J/J		The Jackson Laboratory			000029
	BXD124/RwwJ	Sedentary	4			BXD43/RwwJ		The Jackson Laboratory			007093
	BXD125/RwwJ	Exercised	4			BXD45/RwwJ		The Jackson Laboratory			007096
	BXD125/RwwJ	Sedentary	4			BXD48/RwwJ		The Jackson Laboratory			007097
	BXD128a/RwwJ	Exercised	4			BXD48a/RwwJ		The Jackson Laboratory			007139
	BXD128a/RwwJ	Sedentary	3			BXD49/RwwJ		The Jackson Laboratory			007098
	BXD13/TyJ	Sedentary	4			BXD51/RwwJ		The Jackson Laboratory			007100
	BXD14/TyJ	Exercised	4			BXD53/2RwwJ		The Jackson Laboratory			017749
	BXD14/TyJ	Sedentary	4			BXD55/RwwJ		The Jackson Laboratory			007103
	BXD15/TyJ	Exercised	4			BXD61/RwwJ		The Jackson Laboratory			007106
	BXD15/TyJ	Sedentary	2			BXD62/RwwJ		The Jackson Laboratory			007107
	BXD150/RwwJ	Exercised	1			BXD63/RwwJ		The Jackson Laboratory			007108
	BXD150/RwwJ	Sedentary	1			BXD64/RwwJ		The Jackson Laboratory			007109
	BXD151/RwwJ	Exercised	4			BXD65a/RwwJ		The Jackson Laboratory			007140
	BXD151/RwwJ	Sedentary	4			BXD67/RwwJ		The Jackson Laboratory			007112
	BXD152/RwwJ	Exercised	4			BXD68/RwwJ		The Jackson Laboratory			007113
	BXD152/RwwJ	Sedentary	4			BXD69/RwwJ		The Jackson Laboratory			007114
	BXD154/RwwJ	Exercised	4			BXD73/RwwJ		The Jackson Laboratory			007117
	BXD154/RwwJ	Sedentary	4			BXD73a/RwwJ		The Jackson Laboratory			007124
	BXD16/TyJ	Exercised	1			BXD73b/RwwJ		The Jackson Laboratory			007146
	BXD16/TyJ	Sedentary	1			BXD74/RwwJ		The Jackson Laboratory			007118
	BXD160/RwwJ	Exercised	1			BXD75/RwwJ		The Jackson Laboratory			007119
	BXD160/RwwJ	Sedentary	1			BXD77/RwwJ		The Jackson Laboratory			007121
	BXD161/RwwJ	Exercised	3			BXD78/2Rwwj		The Jackson Laboratory			024029
	BXD161/RwwJ	Sedentary	2			BXD81/RwwJ		The Jackson Laboratory			007125
	BXD169/RwwJ	Exercised	2			BXD83/RwwJ		The Jackson Laboratory			007126
	BXD169/RwwJ	Sedentary	2			BXD84/RwwJ		The Jackson Laboratory			007127
	BXD171/RwwJ	Exercised	2			BXD85/RwwJ		The Jackson Laboratory			007128
	BXD171/RwwJ	Sedentary	2			BXD86/RwwJ		The Jackson Laboratory			007129
	BXD172/RwwJ	Exercised	2			BXD87/RwwJ		The Jackson Laboratory			007130
	BXD172/RwwJ	Sedentary	2			BXD88/2RwwJ		The Jackson Laboratory			017750
	BXD18/TyJ	Exercised	4			BXD89/RwwJ		The Jackson Laboratory			007132
	BXD18/TyJ	Sedentary	4			BXD90/RwwJ		The Jackson Laboratory			007133
	BXD19/TyJ	Exercised	7			BXD91/2RwwJ		The Jackson Laboratory			017751
	BXD19/TyJ	Sedentary	7			BXD95/RwwJ		The Jackson Laboratory			007138
	BXD191/RwwJ	Exercised	2			BXD98/RwwJ		The Jackson Laboratory			007141
	BXD191/RwwJ	Sedentary	1			BXD99/RwwJ		The Jackson Laboratory			007142
	BXD194/RwwJ	Exercised	4			NON/ShiLtJ		The Jackson Laboratory			002423
	BXD194/RwwJ	Sedentary	4			C58/J		The Jackson Laboratory			000669
	BXD195/RwwJ	Exercised	2			129S4/SvJaeJ		The Jackson Laboratory			009104
	BXD195/RwwJ	Sedentary	1			PWK/PhJ		The Jackson Laboratory			003715
	BXD2/TyJ	Exercised	4			WSB/EiJ		The Jackson Laboratory			001145
	BXD2/TyJ	Sedentary	3			NZO/HlLtJ		The Jackson Laboratory			002105
	BXD20/TyJ	Exercised	4			BUB/BnJ		The Jackson Laboratory			000653
	BXD20/TyJ	Sedentary	3			PWD/PhJ		The Jackson Laboratory			004660
	BXD205/RwwJ	Exercised	2			KK/HlJ		The Jackson Laboratory			002106
	BXD205/RwwJ	Sedentary	2			LG/J		The Jackson Laboratory			000675
	BXD21/TyJ	Exercised	4			MA/MyJ		The Jackson Laboratory			000677
	BXD21/TyJ	Sedentary	4			C57BR/cdJ		The Jackson Laboratory			000667
	BXD216/RwwJ	Exercised	2			JF1/MsJ		The Jackson Laboratory			003720
	BXD216/RwwJ	Sedentary	3			LEWES/EiJ		The Jackson Laboratory			002798
	BXD22/TyJ	Exercised	4			MOLF/EiJ		The Jackson Laboratory			000550
	BXD22/TyJ	Sedentary	4			MOLG/DnJ		The Jackson Laboratory			000555
	BXD24/TyJ-Cep290<rd16>/J	Exercised	4			MSM/MsJ		The Jackson Laboratory			003719
	BXD24/TyJ-Cep290<rd16>/J	Sedentary	4			PERC/EiJ		The Jackson Laboratory			001307
	BXD27/TyJ	Exercised	2			SKIVE/EiJ		The Jackson Laboratory			001393
	BXD27/TyJ	Sedentary	1			SPRET/EiJ		The Jackson Laboratory			001146
	BXD28/TyJ	Exercised	3			AXB1/PgnJ		The Jackson Laboratory			001673
	BXD28/TyJ	Sedentary	4			AXB10/PgnJ		The Jackson Laboratory			001681
	BXD31/TyJ	Exercised	4			AXB13/PgnJ		The Jackson Laboratory			001826
	BXD31/TyJ	Sedentary	4			AXB15/PgnJ		The Jackson Laboratory			001685
	BXD32/TyJ	Exercised	4			AXB19a/PgnJ		The Jackson Laboratory			001686
	BXD32/TyJ	Sedentary	3			AXB19b/PgnJ		The Jackson Laboratory			001688
	BXD33/TyJ	Exercised	4			AXB2/PgnJ		The Jackson Laboratory			001674
	BXD33/TyJ	Sedentary	3			AXB23/PgnJ		The Jackson Laboratory			001690
	BXD34/TyJ	Exercised	4			AXB24/PgnJ		The Jackson Laboratory			001691
	BXD34/TyJ	Sedentary	4			AXB4/PgnJ		The Jackson Laboratory			001676
	BXD38/TyJ	Exercised	4			AXB6/PgnJ		The Jackson Laboratory			001678
	BXD38/TyJ	Sedentary	4			AXB8/PgnJ		The Jackson Laboratory			001679
	BXD39/TyJ	Exercised	4			B6Cc3-1/KccJ		The Jackson Laboratory			003787
	BXD39/TyJ	Sedentary	4			BXA11/PgnJ		The Jackson Laboratory			001699
	BXD40/TyJ	Exercised	4			BXA12/PgnJ		The Jackson Laboratory			001700
	BXD40/TyJ	Sedentary	4			BXA13/PgnJ		The Jackson Laboratory			001701
	BXD42/TyJ	Exercised	4			BXA14/PgnJ		The Jackson Laboratory			001702
	BXD42/TyJ	Sedentary	4			BXA16/PgnJ		The Jackson Laboratory			001703
	BXD44/RwwJ	Exercised	4			BXA2/PgnJ		The Jackson Laboratory			001693
	BXD44/RwwJ	Sedentary	4			BXA24/PgnJ		The Jackson Laboratory			001710
	BXD48a/RwwJ	Exercised	4			BXA25/PgnJ		The Jackson Laboratory			001711
	BXD48a/RwwJ	Sedentary	4			BXA26/PgnJ		The Jackson Laboratory			001999
	BXD5/TyJ	Exercised	4			BXA4/PgnJ		The Jackson Laboratory			001694
	BXD5/TyJ	Sedentary	4			BXA7/PgnJ		The Jackson Laboratory			001696
	BXD50/RwwJ	Exercised	1			BXA8/PgnJ		The Jackson Laboratory			001697
	BXD50/RwwJ	Sedentary	1			BXH14/TyJ		The Jackson Laboratory			000009
	BXD56/RwwJ	Exercised	4			BXH19/TyJ		The Jackson Laboratory			000033
	BXD56/RwwJ	Sedentary	4			BXH2/TyJ		The Jackson Laboratory			000034
	BXD6/TyJ	Exercised	4			BXH20/KccJ		The Jackson Laboratory			003784
	BXD6/TyJ	Sedentary	3			BXH22/KccJ		The Jackson Laboratory			003786
	BXD61/RwwJ	Exercised	2			BXH4/TyJ		The Jackson Laboratory			000011
	BXD61/RwwJ	Sedentary	2			BXH6/TyJ		The Jackson Laboratory			000038
	BXD66/RwwJ	Exercised	4			BXH7/TyJ		The Jackson Laboratory			000014
	BXD66/RwwJ	Sedentary	4			BXH8/TyJ		The Jackson Laboratory			000076
	BXD68/RwwJ	Exercised	3			CE/J		The Jackson Laboratory			000657
	BXD68/RwwJ	Sedentary	2			CXB1/ByJ		The Jackson Laboratory			000351
	BXD70/RwwJ	Exercised	4			CXB10/HiAJ		The Jackson Laboratory			001631
	BXD70/RwwJ	Sedentary	4			CXB11/HiAJ		The Jackson Laboratory			001632
	BXD71/RwwJ	Exercised	4			CXB12/HiAJ		The Jackson Laboratory			001633
	BXD71/RwwJ	Sedentary	4			CXB2/ByJ		The Jackson Laboratory			000352
	BXD73/RwwJ	Exercised	2			CXB3/ByJ		The Jackson Laboratory			000353
	BXD73/RwwJ	Sedentary	3			CXB4/ByJ		The Jackson Laboratory			000354
	BXD75/RwwJ	Exercised	1			CXB5/ByJ		The Jackson Laboratory			000355
	BXD75/RwwJ	Sedentary	1			CXB6/ByJ		The Jackson Laboratory			000356
	BXD77/RwwJ	Exercised	2			CXB8/HiAJ		The Jackson Laboratory			001629
	BXD77/RwwJ	Sedentary	2			CXB9/HiAJ		The Jackson Laboratory			001630
	BXD79/RwwJ	Exercised	2			BXD36/TyJ		The Jackson Laboratory			003225
	BXD79/RwwJ	Sedentary	2			129S1/SvImJ		The Jackson Laboratory			2448
	BXD87/RwwJ	Exercised	1			129X1/SvJ		The Jackson Laboratory			691
	BXD87/RwwJ	Sedentary	1			A/J		The Jackson Laboratory			646
	C3H/HeJ	Exercised	4			AKR/J		The Jackson Laboratory			648
	C3H/HeJ	Sedentary	4			AXB12/PgnJ		The Jackson Laboratory			1683
	C3HeB/FeJ	Exercised	4			AXB19/PgnJ		The Jackson Laboratory			1687
	C3HeB/FeJ	Sedentary	4			AXB5/PgnJ		The Jackson Laboratory			1677
	C57BL/10J	Exercised	3			BALB/cByJ		The Jackson Laboratory			1026
	C57BL/10J	Sedentary	8			BALB/cJ		The Jackson Laboratory			651
	C57BL/6J	Exercised	21			BTBR T<+> tf/J		The Jackson Laboratory			2282
	C57BL/6J	Sedentary	19			BXA1/PgnJ		The Jackson Laboratory			1692
	C57BLKS/J	Exercised	4			BXD1/TyJ		The Jackson Laboratory			36
	C57BLKS/J	Sedentary	5			BXD11/TyJ		The Jackson Laboratory			12
	C57L/J	Exercised	4			BXD12/TyJ		The Jackson Laboratory			45
	C57L/J	Sedentary	4			BXD128a/RwwJ		The Jackson Laboratory			30875
	C58/J	Exercised	4			BXD13/TyJ		The Jackson Laboratory			40
	C58/J	Sedentary	4			BXD14/TyJ		The Jackson Laboratory			329
	CAST/EiJ	Exercised	4			BXD15/TyJ		The Jackson Laboratory			95
	CAST/EiJ	Sedentary	4			BXD150/RwwJ		The Jackson Laboratory			29867
	CBA/J	Exercised	4			BXD16/TyJ		The Jackson Laboratory			13
	CBA/J	Sedentary	5			BXD171/RwwJ		The Jackson Laboratory			29879
	CXB7/ByJ	Exercised	4			BXD18/TyJ		The Jackson Laboratory			15
	CXB7/ByJ	Sedentary	4			BXD19/TyJ		The Jackson Laboratory			10
	DBA/1J	Exercised	4			BXD195/RwwJ		The Jackson Laboratory			30879
	DBA/1J	Sedentary	4			BXD2/TyJ		The Jackson Laboratory			75
	DBA/2J	Exercised	4			BXD20/TyJ		The Jackson Laboratory			330
	DBA/2J	Sedentary	4			BXD205/RwwJ		The Jackson Laboratory
	FVB/NJ	Exercised	7			BXD21/TyJ		The Jackson Laboratory			77
	FVB/NJ	Sedentary	7			BXD216/RwwJ		The Jackson Laboratory			31978
	I/LnJ	Exercised	2			BXD22/TyJ		The Jackson Laboratory			43
	I/LnJ	Sedentary	3			BXD24/TyJ-Cep290<rd16>/J		The Jackson Laboratory			31
	KK/HlJ	Exercised	2			BXD27/TyJ		The Jackson Laboratory			41
	KK/HlJ	Sedentary	2			BXD28/TyJ		The Jackson Laboratory			47
	LP/J	Exercised	4			BXD31/TyJ		The Jackson Laboratory			83
	LP/J	Sedentary	4			BXD32/TyJ		The Jackson Laboratory			78
	MA/MyJ	Exercised	2			BXD33/TyJ		The Jackson Laboratory			3222
	MA/MyJ	Sedentary	2			BXD34/TyJ		The Jackson Laboratory			3223
	MRL/MpJ	Exercised	3			BXD38/TyJ		The Jackson Laboratory			3227
	MRL/MpJ	Sedentary	4			BXD39/TyJ		The Jackson Laboratory			3228
	NOD/ShiLtJ	Exercised	4			BXD40/TyJ		The Jackson Laboratory			3229
	NOD/ShiLtJ	Sedentary	4			BXD42/TyJ		The Jackson Laboratory			3230
	NOR/LtJ	Exercised	4			BXD44/RwwJ		The Jackson Laboratory			7094
	NOR/LtJ	Sedentary	4			BXD5/TyJ		The Jackson Laboratory			37
	NZB/BlNJ	Exercised	4			BXD50/RwwJ		The Jackson Laboratory			7099
	NZB/BlNJ	Sedentary	4			BXD56/RwwJ		The Jackson Laboratory			7104
	NZW/LacJ	Exercised	4			BXD6/TyJ		The Jackson Laboratory			7
	NZW/LacJ	Sedentary	4			BXD66/RwwJ		The Jackson Laboratory			7111
	PL/J	Exercised	4			BXD70/RwwJ		The Jackson Laboratory			7115
	PL/J	Sedentary	4			BXD71/RwwJ		The Jackson Laboratory			7116
	RIIIS/J	Exercised	1			BXD79/RwwJ		The Jackson Laboratory			7123
	RIIIS/J	Sedentary	1			C3H/HeJ		The Jackson Laboratory			659
	SEA/GnJ	Exercised	1			C3HeB/FeJ		The Jackson Laboratory			658
	SEA/GnJ	Sedentary	1			C57BL/10J		The Jackson Laboratory			665
	SJL/J	Exercised	4			C57BL/6J		The Jackson Laboratory			664
	SJL/J	Sedentary	4			C57L/J		The Jackson Laboratory			668
	SM/J	Exercised	4			C58/J		The Jackson Laboratory			669
	SM/J	Sedentary	4			CAST/EiJ		The Jackson Laboratory			928
	SWR/J	Exercised	4			CBA/J		The Jackson Laboratory			656
	SWR/J	Sedentary	4			CXB7/ByJ		The Jackson Laboratory			357
	TALLYHO/JngJ	Exercised	4			DBA/1J		The Jackson Laboratory			670
	TALLYHO/JngJ	Sedentary	4			DBA/2J		The Jackson Laboratory			671
						FVB/NJ		The Jackson Laboratory			1800
						I/LnJ		The Jackson Laboratory			674
						KK/HlJ		The Jackson Laboratory			2106
						LP/J		The Jackson Laboratory			676
						MRL/MpJ		The Jackson Laboratory			486
						NOD/ShiLtJ		The Jackson Laboratory			1976
						NOR/LtJ		The Jackson Laboratory			2050
						NZB/BlNJ		The Jackson Laboratory			684
						NZW/LacJ		The Jackson Laboratory			1058
						PL/J		The Jackson Laboratory			680
						RIIIS/J		The Jackson Laboratory			683
						SEA/GnJ		The Jackson Laboratory			644
						SJL/J		The Jackson Laboratory			686
						SM/J		The Jackson Laboratory			687
						SWR/J		The Jackson Laboratory			689
						TALLYHO/JngJ		The Jackson Laboratory			5314

## Sheet: Male mice
	Experimental models: Organisms/strains			Vendor	Strain Number
		BXD100/RwwJ		The Jackson Laboratory	7143
		BXD101/RwwJ		The Jackson Laboratory	7144
		BXD102/RwwJ		The Jackson Laboratory	7145
		BXD113/RwwJ		The Jackson Laboratory	24030
		BXD124/RwwJ		The Jackson Laboratory	25975
		BXD125/RwwJ		The Jackson Laboratory	24031
		BXD151/RwwJ		The Jackson Laboratory	29868
		BXD152/RwwJ		The Jackson Laboratory	29869
		BXD154/RwwJ		The Jackson Laboratory	25976
		BXD156/RwwJ		The Jackson Laboratory	29871
		BXD157/RwwJ		The Jackson Laboratory	29872
		BXD160/RwwJ		The Jackson Laboratory	29873
		BXD161/RwwJ		The Jackson Laboratory	25985
		BXD169/RwwJ		The Jackson Laboratory	29876
		BXD170/RwwJ		The Jackson Laboratory	29878
		BXD172/RwwJ		The Jackson Laboratory	29880
		BXD177/RwwJ		The Jackson Laboratory	29881
		BXD180/RwwJ		The Jackson Laboratory	29883
		BXD184/RwwJ		The Jackson Laboratory	29884
		BXD190/RwwJ		The Jackson Laboratory	30876
		BXD191/RwwJ		The Jackson Laboratory	30877
		BXD24/TyJ-Cep290rd16/J		The Jackson Laboratory	31
		BXD29/TyJ		The Jackson Laboratory	10981
		BXD8/TyJ		The Jackson Laboratory	84
		BXH10/TyJ		The Jackson Laboratory	32
		BXH9/TyJ		The Jackson Laboratory	8
		BXD9/TyJ		The Jackson Laboratory	105
		BPH/2J		The Jackson Laboratory	3005
		BPN/3J		The Jackson Laboratory	3004
		BPL/1J		The Jackson Laboratory	3006
		BXD11/TyJ		The Jackson Laboratory	39
		BXD128/RwwJ		The Jackson Laboratory	30874
		BXD194/RwwJ		The Jackson Laboratory	30878
		BXD199/RwwJ		The Jackson Laboratory	30881
		BXD29-Tlr4lps-2J/J		The Jackson Laboratory	29
		BXD43/RwwJ		The Jackson Laboratory	7093
		BXD45/RwwJ		The Jackson Laboratory	7096
		BXD48/RwwJ		The Jackson Laboratory	7097
		BXD48a/RwwJ		The Jackson Laboratory	7139
		BXD49/RwwJ		The Jackson Laboratory	7098
		BXD51/RwwJ		The Jackson Laboratory	7100
		BXD53/2RwwJ		The Jackson Laboratory	17749
		BXD55/RwwJ		The Jackson Laboratory	7103
		BXD61/RwwJ		The Jackson Laboratory	7106
		BXD62/RwwJ		The Jackson Laboratory	7107
		BXD63/RwwJ		The Jackson Laboratory	7108
		BXD64/RwwJ		The Jackson Laboratory	7109
		BXD65a/RwwJ		The Jackson Laboratory	7140
		BXD67/RwwJ		The Jackson Laboratory	7112
		BXD68/RwwJ		The Jackson Laboratory	7113
		BXD69/RwwJ		The Jackson Laboratory	7114
		BXD73/RwwJ		The Jackson Laboratory	7117
		BXD73a/RwwJ		The Jackson Laboratory	7124
		BXD73b/RwwJ		The Jackson Laboratory	7146
		BXD74/RwwJ		The Jackson Laboratory	7118
		BXD75/RwwJ		The Jackson Laboratory	7119
		BXD77/RwwJ		The Jackson Laboratory	7121
		BXD78/2Rwwj		The Jackson Laboratory	24029
		BXD81/RwwJ		The Jackson Laboratory	7125
		BXD83/RwwJ		The Jackson Laboratory	7126
		BXD84/RwwJ		The Jackson Laboratory	7127
		BXD85/RwwJ		The Jackson Laboratory	7128
		BXD86/RwwJ		The Jackson Laboratory	7129
		BXD87/RwwJ		The Jackson Laboratory	7130
		BXD88/2RwwJ		The Jackson Laboratory	17750
		BXD89/RwwJ		The Jackson Laboratory	7132
		BXD90/RwwJ		The Jackson Laboratory	7133
		BXD91/2RwwJ		The Jackson Laboratory	17751
		BXD95/RwwJ		The Jackson Laboratory	7138
		BXD98/RwwJ		The Jackson Laboratory	7141
		BXD99/RwwJ		The Jackson Laboratory	7142
		NON/ShiLtJ		The Jackson Laboratory	2423
		C58/J		The Jackson Laboratory	669
		129S4/SvJaeJ		The Jackson Laboratory	9104
		PWK/PhJ		The Jackson Laboratory	3715
		WSB/EiJ		The Jackson Laboratory	1145
		NZO/HlLtJ		The Jackson Laboratory	2105
		BUB/BnJ		The Jackson Laboratory	653
		PWD/PhJ		The Jackson Laboratory	4660
		KK/HlJ		The Jackson Laboratory	2106
		LG/J		The Jackson Laboratory	675
		MA/MyJ		The Jackson Laboratory	677
		C57BR/cdJ		The Jackson Laboratory	667
		JF1/MsJ		The Jackson Laboratory	3720
		LEWES/EiJ		The Jackson Laboratory	2798
		MOLF/EiJ		The Jackson Laboratory	550
		MOLG/DnJ		The Jackson Laboratory	555
		MSM/MsJ		The Jackson Laboratory	3719
		PERC/EiJ		The Jackson Laboratory	1307
		SKIVE/EiJ		The Jackson Laboratory	1393
		SPRET/EiJ		The Jackson Laboratory	1146
		AXB1/PgnJ		The Jackson Laboratory	1673
		AXB10/PgnJ		The Jackson Laboratory	1681
		AXB13/PgnJ		The Jackson Laboratory	1826
		AXB15/PgnJ		The Jackson Laboratory	1685
		AXB19a/PgnJ		The Jackson Laboratory	1686
		AXB19b/PgnJ		The Jackson Laboratory	1688
		AXB2/PgnJ		The Jackson Laboratory	1674
		AXB23/PgnJ		The Jackson Laboratory	1690
		AXB24/PgnJ		The Jackson Laboratory	1691
		AXB4/PgnJ		The Jackson Laboratory	1676
		AXB6/PgnJ		The Jackson Laboratory	1678
		AXB8/PgnJ		The Jackson Laboratory	1679
		B6Cc3-1/KccJ		The Jackson Laboratory	3787
		BXA11/PgnJ		The Jackson Laboratory	1699
		BXA12/PgnJ		The Jackson Laboratory	1700
		BXA13/PgnJ		The Jackson Laboratory	1701
		BXA14/PgnJ		The Jackson Laboratory	1702
		BXA16/PgnJ		The Jackson Laboratory	1703
		BXA2/PgnJ		The Jackson Laboratory	1693
		BXA24/PgnJ		The Jackson Laboratory	1710
		BXA25/PgnJ		The Jackson Laboratory	1711
		BXA26/PgnJ		The Jackson Laboratory	1999
		BXA4/PgnJ		The Jackson Laboratory	1694
		BXA7/PgnJ		The Jackson Laboratory	1696
		BXA8/PgnJ		The Jackson Laboratory	1697
		BXH14/TyJ		The Jackson Laboratory	9
		BXH19/TyJ		The Jackson Laboratory	33
		BXH2/TyJ		The Jackson Laboratory	34
		BXH20/KccJ		The Jackson Laboratory	3784
		BXH22/KccJ		The Jackson Laboratory	3786
		BXH4/TyJ		The Jackson Laboratory	11
		BXH6/TyJ		The Jackson Laboratory	38
		BXH7/TyJ		The Jackson Laboratory	14
		BXH8/TyJ		The Jackson Laboratory	76
		CE/J		The Jackson Laboratory	657
		CXB1/ByJ		The Jackson Laboratory	351
		CXB10/HiAJ		The Jackson Laboratory	1631
		CXB11/HiAJ		The Jackson Laboratory	1632
		CXB12/HiAJ		The Jackson Laboratory	1633
		CXB2/ByJ		The Jackson Laboratory	352
		CXB3/ByJ		The Jackson Laboratory	353
		CXB4/ByJ		The Jackson Laboratory	354
		CXB5/ByJ		The Jackson Laboratory	355
		CXB6/ByJ		The Jackson Laboratory	356
		CXB8/HiAJ		The Jackson Laboratory	1629
		CXB9/HiAJ		The Jackson Laboratory	1630
		BXD36/TyJ		The Jackson Laboratory	3225
		129S1/SvImJ		The Jackson Laboratory	2448
		129X1/SvJ		The Jackson Laboratory	691
		A/J		The Jackson Laboratory	646
		AKR/J		The Jackson Laboratory	648
		AXB12/PgnJ		The Jackson Laboratory	1683
		AXB19/PgnJ		The Jackson Laboratory	1687
		AXB5/PgnJ		The Jackson Laboratory	1677
		BALB/cByJ		The Jackson Laboratory	1026
		BALB/cJ		The Jackson Laboratory	651
		BTBR T<+> tf/J		The Jackson Laboratory	2282
		BXA1/PgnJ		The Jackson Laboratory	1692
		BXD1/TyJ		The Jackson Laboratory	36
		BXD11/TyJ		The Jackson Laboratory	12
		BXD12/TyJ		The Jackson Laboratory	45
		BXD128a/RwwJ		The Jackson Laboratory	30875
		BXD13/TyJ		The Jackson Laboratory	40
		BXD14/TyJ		The Jackson Laboratory	329
		BXD15/TyJ		The Jackson Laboratory	95
		BXD150/RwwJ		The Jackson Laboratory	29867
		BXD16/TyJ		The Jackson Laboratory	13
		BXD171/RwwJ		The Jackson Laboratory	29879
		BXD18/TyJ		The Jackson Laboratory	15
		BXD19/TyJ		The Jackson Laboratory	10
		BXD195/RwwJ		The Jackson Laboratory	30879
		BXD2/TyJ		The Jackson Laboratory	75
		BXD20/TyJ		The Jackson Laboratory	330
		BXD205/RwwJ		The Jackson Laboratory
		BXD21/TyJ		The Jackson Laboratory	77
		BXD216/RwwJ		The Jackson Laboratory	31978
		BXD22/TyJ		The Jackson Laboratory	43
		BXD24/TyJ-Cep290<rd16>/J		The Jackson Laboratory	31
		BXD27/TyJ		The Jackson Laboratory	41
		BXD28/TyJ		The Jackson Laboratory	47
		BXD31/TyJ		The Jackson Laboratory	83
		BXD32/TyJ		The Jackson Laboratory	78
		BXD33/TyJ		The Jackson Laboratory	3222
		BXD34/TyJ		The Jackson Laboratory	3223
		BXD38/TyJ		The Jackson Laboratory	3227
		BXD39/TyJ		The Jackson Laboratory	3228
		BXD40/TyJ		The Jackson Laboratory	3229
		BXD42/TyJ		The Jackson Laboratory	3230
		BXD44/RwwJ		The Jackson Laboratory	7094
		BXD5/TyJ		The Jackson Laboratory	37
		BXD50/RwwJ		The Jackson Laboratory	7099
		BXD56/RwwJ		The Jackson Laboratory	7104
		BXD6/TyJ		The Jackson Laboratory	7
		BXD66/RwwJ		The Jackson Laboratory	7111
		BXD70/RwwJ		The Jackson Laboratory	7115
		BXD71/RwwJ		The Jackson Laboratory	7116
		BXD79/RwwJ		The Jackson Laboratory	7123
		C3H/HeJ		The Jackson Laboratory	659
		C3HeB/FeJ		The Jackson Laboratory	658
		C57BL/10J		The Jackson Laboratory	665
		C57BL/6J		The Jackson Laboratory	664
		C57L/J		The Jackson Laboratory	668
		C58/J		The Jackson Laboratory	669
		CAST/EiJ		The Jackson Laboratory	928
		CBA/J		The Jackson Laboratory	656
		CXB7/ByJ		The Jackson Laboratory	357
		DBA/1J		The Jackson Laboratory	670
		DBA/2J		The Jackson Laboratory	671
		FVB/NJ		The Jackson Laboratory	1800
		I/LnJ		The Jackson Laboratory	674
		KK/HlJ		The Jackson Laboratory	2106
		LP/J		The Jackson Laboratory	676
		MRL/MpJ		The Jackson Laboratory	486
		NOD/ShiLtJ		The Jackson Laboratory	1976
		NOR/LtJ		The Jackson Laboratory	2050
		NZB/BlNJ		The Jackson Laboratory	684
		NZW/LacJ		The Jackson Laboratory	1058
		PL/J		The Jackson Laboratory	680
		RIIIS/J		The Jackson Laboratory	683
		SEA/GnJ		The Jackson Laboratory	644
		SJL/J		The Jackson Laboratory	686
		SM/J		The Jackson Laboratory	687
		SWR/J		The Jackson Laboratory	689
		TALLYHO/JngJ		The Jackson Laboratory	5314

## Sheet: H2
	Trait heritability.
	Trait	Heritability (H2) - SED	Heritability (H2) - TRN
	Distance (km)	-	0.68
	Speed (m/min) or (rev/sec)	-	0.634
	Time (min)	-	0.604
	Post BW (kg)	0.692	0.615
	Pre BW (kg)	0.664	0.624
	BAT (g)	0.404	0.367
	Gastrocnemius (g)	0.475	0.534
	gWAT (g)	0.721	0.529
	Heart (g)	0.307	0.273
	iWAT (g)	0.532	0.492
	Kidney (g)	0.509	0.389
	Liver (g)	0.583	0.518
	Lung (g)	0.375	0.172
	Quadriceps (g)	0.415	0.408
	Spleen (g)	0.696	0.648
	HOMA-IR	0.218	0.068
	Glucose (mg/dl)	0	0
	Insulin (ng/ml)	0.173	0.146
	Glycerol (uM)	0.017	0
	Total cholesterol (TC) (mg/dl)	0.374	0.268
	Triglyceride (mg/dl)	0.708	0.285
	Unesterified cholesterol (UC) (mg/dl)	0.407	0.168
	HDL (mg/dl)	0.26	0.234
	LDL (mg/dl)	0.224	0.066
	HDL:LDL	0	0
	Liver cholesterol esters (µmol/g)	0.14	0
	Liver phosphatidylcholine (PC) (µmol/g)	0.081	0.05
	Liver total cholesterol (µmol/g)	0.053	0.013
	Liver triglyceride (mg/g)	0.225	0.286
	Liver unesterified cholesterol (µmol/g)	0.023	0.016
